# Supplementary material for: Trichome-Specific Analysis and Weighted Gene Co-Expression Correlation Network Analysis (WGCNA) Reveal Potential Regulation Mechanism of Artemisinin Biosynthesis in Artemisia annua
Source: Int J Mol Sci. 2023 May 9;24(10):8473. doi: 10.3390/ijms24108473 (PMC10217836; doi:10.3390/ijms24108473)
Supplement: Supplementary file 1 [file ijms-24-08473-s001.zip]

Archive with 3 entries (2 files):
- ijms-2368722-supplementary/
- ijms-2368722-supplementary/Supp fig.pdf
- ijms-2368722-supplementary/Supp table.xlsx
