# Supplementary material for: Trichome-Specific Analysis and Weighted Gene Co-Expression Correlation Network Analysis (WGCNA) Reveal Potential Regulation Mechanism of Artemisinin Biosynthesis in Artemisia annua
Source: Int J Mol Sci. 2023 May 9;24(10):8473. doi: 10.3390/ijms24108473 (PMC10217836; doi:10.3390/ijms24108473)
Supplement: Supplementary file 1 [file ijms-24-08473-s001.zip › ijms-2368722-supplementary/Supp table.xlsx]

## Sheet: S1
Table S1. KEGG enrichment analysis of genes specifically expressed in trichomes
ID	Description	GeneRatio	BgRatio	pvalue	p.adjust	qvalue	geneID	Count	richFactor
ko00010	Glycolysis / Gluconeogenesis	88/1546	456/13999	9.56323e-08	1.15821e-06	8.72435e-07	Artemisia_annua_newGene_11212/Artemisia_annua_newGene_11570/Artemisia_annua_newGene_13318/Artemisia_annua_newGene_16287/Artemisia_annua_newGene_17774/Artemisia_annua_newGene_18134/Artemisia_annua_newGene_19818/Artemisia_annua_newGene_21163/Artemisia_annua_newGene_24623/Artemisia_annua_newGene_28043/Artemisia_annua_newGene_2994/Artemisia_annua_newGene_33371/Artemisia_annua_newGene_41801/PWA17122.1…	88	5.18182
ko04146	Peroxisome	70/1546	238/13999	4.9329e-15	1.34422e-13	1.01254e-13	Artemisia_annua_newGene_28793/Artemisia_annua_newGene_31523/Artemisia_annua_newGene_5414/Artemisia_annua_newGene_6437/PWA13634.1/PWA36893.1/PWA37780.1/PWA38098.1/PWA39131.1/PWA40271.1/PWA40272.1/PWA40361.1/PWA45016.1/PWA48289.1/PWA48290.1/PWA48758.1/PWA49686.1/PWA50006.1/PWA50007.1/PWA50297.1/PWA51741.1/PWA51747.1/PWA53072.1/PWA55629.1/PWA56287.1/PWA56796.1/PWA56797.1/PWA56799.1/PWA56978.1/PWA573…	70	3.4
ko00280	Valine, leucine and isoleucine degradation	47/1546	157/13999	7.87265e-11	1.22588e-09	9.23409e-10	Artemisia_annua_newGene_13295/Artemisia_annua_newGene_14532/Artemisia_annua_newGene_16287/Artemisia_annua_newGene_17774/Artemisia_annua_newGene_18134/Artemisia_annua_newGene_33962/PWA37780.1/PWA38098.1/PWA40687.1/PWA43429.1/PWA44700.1/PWA47408.1/PWA49995.1/PWA49996.1/PWA49997.1/PWA50274.1/PWA50463.1/PWA52227.1/PWA52228.1/PWA52229.1/PWA52230.1/PWA55829.1/PWA57942.1/PWA62756.1/PWA64564.1/PWA68476.1…	47	3.34043
ko01212	Fatty acid metabolism	98/1546	323/13999	1.1945e-21	1.302e-19	9.80744e-20	Artemisia_annua_newGene_11000/Artemisia_annua_newGene_15419/Artemisia_annua_newGene_16576/Artemisia_annua_newGene_21841/Artemisia_annua_newGene_21842/Artemisia_annua_newGene_21857/Artemisia_annua_newGene_21861/Artemisia_annua_newGene_28793/Artemisia_annua_newGene_28885/Artemisia_annua_newGene_4319/Artemisia_annua_newGene_46521/PWA13634.1/PWA33936.1/PWA34909.1/PWA35812.1/PWA36300.1/PWA36485.1/PWA3…	98	3.29592
ko00900	Terpenoid backbone biosynthesis	51/1546	166/13999	4.17563e-12	7.58573e-11	5.71402e-11	Artemisia_annua_newGene_15158/Artemisia_annua_newGene_16456/Artemisia_annua_newGene_16764/Artemisia_annua_newGene_16765/Artemisia_annua_newGene_38835/Artemisia_annua_newGene_4388/Artemisia_annua_newGene_47971/PWA25058.1/PWA27266.1/PWA34016.1/PWA34769.1/PWA35561.1/PWA36642.1/PWA40429.1/PWA41879.1/PWA48373.1/PWA48374.1/PWA48375.1/PWA49367.1/PWA49821.1/PWA50344.1/PWA53544.1/PWA57147.1/PWA57148.1/PWA…	51	3.2549
ko00061	Fatty acid biosynthesis	65/1546	189/13999	8.27236e-18	3.00562e-16	2.26401e-16	Artemisia_annua_newGene_15419/Artemisia_annua_newGene_21841/Artemisia_annua_newGene_21842/Artemisia_annua_newGene_21857/Artemisia_annua_newGene_21861/Artemisia_annua_newGene_4319/PWA13634.1/PWA33936.1/PWA34909.1/PWA35812.1/PWA36300.1/PWA38645.1/PWA39153.1/PWA39291.1/PWA41698.1/PWA42099.1/PWA43475.1/PWA43846.1/PWA43907.1/PWA43908.1/PWA44698.1/PWA46588.1/PWA46608.1/PWA48758.1/PWA49716.1/PWA51772.1/…	65	2.90769
ko00196	Photosynthesis - antenna proteins	20/1546	52/13999	2.48258e-07	2.70602e-06	2.03833e-06	Artemisia_annua_newGene_14814/Artemisia_annua_newGene_38026/Artemisia_annua_newGene_5397/Artemisia_annua_newGene_8998/Artemisia_annua_newGene_8999/Artemisia_annua_newGene_9001/PWA42048.1/PWA47345.1/PWA47912.1/PWA49347.1/PWA49348.1/PWA49349.1/PWA59666.1/PWA68116.1/PWA79314.1/PWA79981.1/PWA84562.1/PWA85114.1/PWA93386.1/PWA98360.1	20	2.6
ko00760	Nicotinate and nicotinamide metabolism	21/1546	51/13999	3.03922e-08	4.14094e-07	3.1192e-07	PWA33909.1/PWA34039.1/PWA34841.1/PWA38065.1/PWA41375.1/PWA43804.1/PWA43805.1/PWA43806.1/PWA51175.1/PWA51176.1/PWA61475.1/PWA61476.1/PWA62931.1/PWA69919.1/PWA69920.1/PWA72939.1/PWA83212.1/PWA86008.1/PWA86009.1/PWA88808.1/PWA92071.1	21	2.42857
ko00062	Fatty acid elongation	32/1546	76/13999	3.67765e-12	7.58573e-11	5.71402e-11	Artemisia_annua_newGene_11000/Artemisia_annua_newGene_28885/Artemisia_annua_newGene_30549/PWA36485.1/PWA36486.1/PWA38791.1/PWA41071.1/PWA41861.1/PWA46080.1/PWA46760.1/PWA50438.1/PWA55074.1/PWA56423.1/PWA56775.1/PWA64725.1/PWA66720.1/PWA68721.1/PWA69040.1/PWA72440.1/PWA77362.1/PWA77363.1/PWA79410.1/PWA81829.1/PWA86126.1/PWA86127.1/PWA86129.1/PWA86339.1/PWA88564.1/PWA88776.1/PWA90983.1/PWA91358.1/P…	32	2.375
ko00780	Biotin metabolism	45/1546	98/13999	2.48719e-18	1.35552e-16	1.02106e-16	Artemisia_annua_newGene_15419/Artemisia_annua_newGene_21841/Artemisia_annua_newGene_21842/Artemisia_annua_newGene_21857/Artemisia_annua_newGene_21861/PWA34909.1/PWA35812.1/PWA36300.1/PWA38645.1/PWA39291.1/PWA41698.1/PWA42099.1/PWA43846.1/PWA43907.1/PWA43908.1/PWA44698.1/PWA46588.1/PWA46608.1/PWA51772.1/PWA53436.1/PWA62601.1/PWA64691.1/PWA67206.1/PWA68324.1/PWA68735.1/PWA73130.1/PWA74648.1/PWA7464…	45	2.17778
ko00071	Fatty acid degradation	39/1546	159/13999	1.10222e-06	1.0922e-05	8.22713e-06	Artemisia_annua_newGene_16287/Artemisia_annua_newGene_17774/Artemisia_annua_newGene_19818/Artemisia_annua_newGene_28793/Artemisia_annua_newGene_46521/PWA13634.1/PWA17122.1/PWA37203.1/PWA37780.1/PWA38098.1/PWA39423.1/PWA43429.1/PWA43487.1/PWA46619.1/PWA47408.1/PWA48758.1/PWA49686.1/PWA50195.1/PWA56287.1/PWA57323.1/PWA57324.1/PWA57942.1/PWA64564.1/PWA68476.1/PWA68477.1/PWA72378.1/PWA72379.1/PWA7535…	39	4.07692
ko00190	Oxidative phosphorylation	70/1546	363/13999	2.02478e-06	1.83918e-05	1.38538e-05	Artemisia_annua_newGene_13379/Artemisia_annua_newGene_17271/Artemisia_annua_newGene_23642/Artemisia_annua_newGene_36623/Artemisia_annua_newGene_36817/Artemisia_annua_newGene_38755/Artemisia_annua_newGene_43629/PWA27064.1/PWA30851.1/PWA35554.1/PWA36041.1/PWA36517.1/PWA36518.1/PWA37364.1/PWA40655.1/PWA40656.1/PWA42682.1/PWA43381.1/PWA43685.1/PWA45268.1/PWA48427.1/PWA50089.1/PWA50776.1/PWA53011.1/PW…	70	5.18571
ko00073	Cutin, suberine and wax biosynthesis	22/1546	71/13999	4.49335e-06	3.7675e-05	2.83791e-05	PWA36736.1/PWA38175.1/PWA40361.1/PWA45016.1/PWA47939.1/PWA50006.1/PWA50007.1/PWA56796.1/PWA56797.1/PWA56799.1/PWA60619.1/PWA72569.1/PWA72792.1/PWA73070.1/PWA74570.1/PWA80292.1/PWA80293.1/PWA80744.1/PWA86971.1/PWA86972.1/PWA86973.1/PWA86974.1	22	3.22727
ko00640	Propanoate metabolism	28/1546	104/13999	5.27473e-06	4.10676e-05	3.09345e-05	Artemisia_annua_newGene_14532/Artemisia_annua_newGene_18134/Artemisia_annua_newGene_33962/PWA40687.1/PWA49995.1/PWA49996.1/PWA49997.1/PWA50274.1/PWA50463.1/PWA52227.1/PWA52228.1/PWA52229.1/PWA52230.1/PWA53176.1/PWA62756.1/PWA64564.1/PWA73858.1/PWA74393.1/PWA83122.1/PWA85251.1/PWA88427.1/PWA88428.1/PWA89668.1/PWA89669.1/PWA92391.1/PWA94159.1/PWA94508.1/PWA94631.1	28	3.71429
ko00480	Glutathione metabolism	48/1546	234/13999	1.52528e-05	0.000110837	8.3489e-05	Artemisia_annua_newGene_12924/Artemisia_annua_newGene_13714/Artemisia_annua_newGene_15073/Artemisia_annua_newGene_25153/Artemisia_annua_newGene_26686/Artemisia_annua_newGene_33570/Artemisia_annua_newGene_3557/Artemisia_annua_newGene_40608/Artemisia_annua_newGene_40609/Artemisia_annua_newGene_41805/Artemisia_annua_newGene_43607/Artemisia_annua_newGene_43608/Artemisia_annua_newGene_7873/Artemisia_a…	48	4.875
ko00030	Pentose phosphate pathway	33/1546	140/13999	1.7669e-05	0.00012037	9.067e-05	Artemisia_annua_newGene_28043/Artemisia_annua_newGene_33371/PWA27012.1/PWA34088.1/PWA37325.1/PWA42111.1/PWA43382.1/PWA43383.1/PWA45261.1/PWA51325.1/PWA54872.1/PWA55009.1/PWA55010.1/PWA59416.1/PWA59417.1/PWA60545.1/PWA63098.1/PWA63452.1/PWA69375.1/PWA72805.1/PWA73223.1/PWA74580.1/PWA80231.1/PWA80660.1/PWA80905.1/PWA84113.1/PWA86566.1/PWA86704.1/PWA95131.1/PWA95742.1/PWA95886.1/PWA96499.1/PWA97139.1	33	4.24242
ko00020	Citrate cycle (TCA cycle)	38/1546	184/13999	9.77518e-05	0.000626762	0.000472114	Artemisia_annua_newGene_11212/Artemisia_annua_newGene_14506/Artemisia_annua_newGene_18134/Artemisia_annua_newGene_21270/Artemisia_annua_newGene_21272/PWA42422.1/PWA44885.1/PWA44886.1/PWA46710.1/PWA48975.1/PWA52227.1/PWA52228.1/PWA52229.1/PWA52230.1/PWA61500.1/PWA62105.1/PWA71928.1/PWA71929.1/PWA73858.1/PWA79562.1/PWA81196.1/PWA81793.1/PWA81794.1/PWA84798.1/PWA86839.1/PWA86840.1/PWA87451.1/PWA8907…	38	4.84211
ko01040	Biosynthesis of unsaturated fatty acids	29/1546	130/13999	0.000158558	0.000960157	0.000723247	Artemisia_annua_newGene_16576/Artemisia_annua_newGene_28793/Artemisia_annua_newGene_28885/Artemisia_annua_newGene_4319/PWA36588.1/PWA37780.1/PWA38098.1/PWA38791.1/PWA41071.1/PWA44698.1/PWA46080.1/PWA47075.1/PWA49686.1/PWA50438.1/PWA56775.1/PWA57323.1/PWA57324.1/PWA67206.1/PWA76854.1/PWA76995.1/PWA76996.1/PWA76998.1/PWA79836.1/PWA86569.1/PWA86570.1/PWA86630.1/PWA86631.1/PWA88867.1/PWA93193.1	29	4.48276
ko00592	alpha-Linolenic acid metabolism	28/1546	146/13999	0.00247157	0.014179	0.0106805	Artemisia_annua_newGene_2742/Artemisia_annua_newGene_2743/Artemisia_annua_newGene_28793/Artemisia_annua_newGene_3532/Artemisia_annua_newGene_46521/PWA34386.1/PWA37203.1/PWA37780.1/PWA38098.1/PWA46619.1/PWA49686.1/PWA50195.1/PWA57323.1/PWA57324.1/PWA61802.1/PWA61803.1/PWA68791.1/PWA72378.1/PWA72379.1/PWA78264.1/PWA86569.1/PWA86570.1/PWA86630.1/PWA86631.1/PWA88867.1/PWA89919.1/PWA95605.1/PWA95606.1	28	5.21429
ko00051	Fructose and mannose metabolism	32/1546	179/13999	0.00402892	0.0219576	0.0165398	Artemisia_annua_newGene_24042/Artemisia_annua_newGene_28043/Artemisia_annua_newGene_33371/Artemisia_annua_newGene_41801/PWA34088.1/PWA37325.1/PWA41187.1/PWA42249.1/PWA45673.1/PWA51325.1/PWA55009.1/PWA55010.1/PWA59416.1/PWA59417.1/PWA68291.1/PWA68515.1/PWA68957.1/PWA71505.1/PWA73223.1/PWA79031.1/PWA80905.1/PWA84113.1/PWA86794.1/PWA90601.1/PWA90602.1/PWA95131.1/PWA96218.1/PWA96219.1/PWA96229.1/PWA9…	32	5.59375
ko00561	Glycerolipid metabolism	34/1546	196/13999	0.00505411	0.0262332	0.0197604	Artemisia_annua_newGene_16287/Artemisia_annua_newGene_17774/Artemisia_annua_newGene_28697/Artemisia_annua_newGene_43024/PWA37977.1/PWA39144.1/PWA40458.1/PWA40459.1/PWA43429.1/PWA47408.1/PWA53047.1/PWA54188.1/PWA57942.1/PWA68291.1/PWA68476.1/PWA68477.1/PWA68532.1/PWA70105.1/PWA75354.1/PWA76460.1/PWA79978.1/PWA81041.1/PWA82588.1/PWA82589.1/PWA83445.1/PWA83915.1/PWA87220.1/PWA88819.1/PWA88820.1/PWA8…	34	5.76471
ko00340	Histidine metabolism	14/1546	63/13999	0.00778203	0.0385564	0.029043	Artemisia_annua_newGene_16287/Artemisia_annua_newGene_17774/Artemisia_annua_newGene_4774/PWA43429.1/PWA45925.1/PWA47408.1/PWA57942.1/PWA68476.1/PWA68477.1/PWA75354.1/PWA83011.1/PWA90540.1/PWA93571.1/PWA96889.1	14	4.5
ko00130	Ubiquinone and other terpenoid-quinone biosynthesis	23/1546	125/13999	0.00951697	0.0451022	0.0339736	Artemisia_annua_newGene_10240/PWA37995.1/PWA39302.1/PWA40832.1/PWA44961.1/PWA45472.1/PWA53853.1/PWA55727.1/PWA59615.1/PWA61375.1/PWA65439.1/PWA65788.1/PWA66654.1/PWA66655.1/PWA66656.1/PWA71831.1/PWA73214.1/PWA75099.1/PWA82941.1/PWA84731.1/PWA90110.1/PWA92823.1/PWA97094.1	23	5.43478

## Sheet: S2
Table S2. GO enrichment analysis of genes specifically expressed in trichomes
Category	ID	Description	GeneRatio	BgRatio	pvalue	padj	geneID	Count
BP	GO:0006633	fatty acid biosynthetic process	83/2707	203/27178	3.17874e-31	1.78645e-28	Artemisia_annua_newGene_16576/Artemisia_annua_newGene_21841/Artemisia_annua_newGene_21842/Artemisia_annua_newGene_21857/Artemisia_annua_newGene_21861/Artemisia_annua_newGene_30549/Artemisia_annua_newGene_4319/PWA33936.1/PWA35812.1/PWA36300.1/PWA36345.1/PWA36827.1/PWA38645.1/PWA39153.1/PWA39591.1/PWA41861.1/PWA42099.1/PWA43475.1/PWA43563.1/PWA43685.1/PWA43846.1/PWA43907.1/PWA43908.1/PWA44698.1/PWA…	83
BP	GO:0008299	isoprenoid biosynthetic process	20/2707	50/27178	2.11895e-08	5.95426e-06	Artemisia_annua_newGene_38835/PWA36642.1/PWA37995.1/PWA49821.1/PWA57147.1/PWA57148.1/PWA57149.1/PWA64014.1/PWA69076.1/PWA70469.1/PWA71453.1/PWA72297.1/PWA72298.1/PWA79708.1/PWA81903.1/PWA87981.1/PWA96733.1/PWA97094.1/PWA99368.1/PWA99369.1	20
BP	GO:0018298	protein-chromophore linkage	26/2707	85/27178	1.14886e-07	2.1522e-05	Artemisia_annua_newGene_14814/Artemisia_annua_newGene_38026/Artemisia_annua_newGene_5397/Artemisia_annua_newGene_8998/Artemisia_annua_newGene_8999/Artemisia_annua_newGene_9001/PWA47345.1/PWA47912.1/PWA48760.1/PWA49347.1/PWA49348.1/PWA49349.1/PWA59666.1/PWA62348.1/PWA68116.1/PWA79314.1/PWA79981.1/PWA84562.1/PWA85114.1/PWA93386.1/PWA97683.1/PWA97684.1/PWA97685.1/PWA97686.1/PWA98360.1/PWA99042.1	26
BP	GO:0009765	photosynthesis, light harvesting	12/2707	23/27178	4.39852e-07	6.17992e-05	Artemisia_annua_newGene_14814/Artemisia_annua_newGene_38026/Artemisia_annua_newGene_8999/PWA47345.1/PWA49347.1/PWA49349.1/PWA59666.1/PWA93386.1/PWA97683.1/PWA97684.1/PWA97685.1/PWA97686.1	12
BP	GO:0016114	terpenoid biosynthetic process	22/2707	72/27178	1.08383e-06	0.000112046	Artemisia_annua_newGene_16456/Artemisia_annua_newGene_9526/PWA27266.1/PWA34769.1/PWA37025.1/PWA41465.1/PWA42522.1/PWA48096.1/PWA48097.1/PWA48373.1/PWA48374.1/PWA48375.1/PWA50344.1/PWA58326.1/PWA72410.1/PWA79560.1/PWA83844.1/PWA83847.1/PWA87995.1/PWA90236.1/PWA98373.1/PWA99702.1	22
BP	GO:0033539	fatty acid beta-oxidation using acyl-CoA dehydrogenase	9/2707	14/27178	1.19622e-06	0.000112046	Artemisia_annua_newGene_13295/Artemisia_annua_newGene_28793/PWA38232.1/PWA57323.1/PWA57324.1/PWA86569.1/PWA86570.1/PWA86630.1/PWA86631.1	9
BP	GO:0055088	lipid homeostasis	9/2707	15/27178	2.72458e-06	0.000218745	Artemisia_annua_newGene_13295/Artemisia_annua_newGene_28793/PWA38232.1/PWA57323.1/PWA57324.1/PWA86569.1/PWA86570.1/PWA86630.1/PWA86631.1	9
BP	GO:0019288	isopentenyl diphosphate biosynthetic process, methylerythritol 4-phosphate pathway	8/2707	12/27178	3.28421e-06	0.000230716	Artemisia_annua_newGene_16764/Artemisia_annua_newGene_16765/Artemisia_annua_newGene_4388/PWA48373.1/PWA48374.1/PWA48375.1/PWA91038.1/PWA98373.1	8
BP	GO:0006098	pentose-phosphate shunt	12/2707	29/27178	9.53589e-06	0.000595464	Artemisia_annua_newGene_24042/Artemisia_annua_newGene_41801/PWA42111.1/PWA54872.1/PWA69375.1/PWA74580.1/PWA80231.1/PWA80660.1/PWA86704.1/PWA95742.1/PWA95886.1/PWA97139.1	12
BP	GO:0006096	glycolytic process	30/2707	142/27178	5.60958e-05	0.00301719	Artemisia_annua_newGene_11570/Artemisia_annua_newGene_28043/Artemisia_annua_newGene_41801/PWA27012.1/PWA37325.1/PWA40314.1/PWA41187.1/PWA42998.1/PWA49902.1/PWA50301.1/PWA51211.1/PWA51325.1/PWA55009.1/PWA55010.1/PWA55277.1/PWA61731.1/PWA63223.1/PWA63452.1/PWA67826.1/PWA68957.1/PWA71602.1/PWA79031.1/PWA84484.1/PWA86336.1/PWA86794.1/PWA87451.1/PWA88297.1/PWA95131.1/PWA95855.1/PWA96764.1	30
BP	GO:0009768	photosynthesis, light harvesting in photosystem I	11/2707	29/27178	5.90553e-05	0.00301719	Artemisia_annua_newGene_5397/Artemisia_annua_newGene_8998/Artemisia_annua_newGene_9001/PWA47912.1/PWA49348.1/PWA68116.1/PWA79314.1/PWA79981.1/PWA84562.1/PWA85114.1/PWA98360.1	11
BP	GO:0006006	glucose metabolic process	14/2707	45/27178	7.71979e-05	0.00361544	Artemisia_annua_newGene_11570/Artemisia_annua_newGene_24623/PWA38775.1/PWA72285.1/PWA72286.1/PWA72287.1/PWA72288.1/PWA74580.1/PWA82865.1/PWA82885.1/PWA86704.1/PWA88845.1/PWA95886.1/PWA96764.1	14
BP	GO:0045454	cell redox homeostasis	40/2707	219/27178	0.000119848	0.00518112	Artemisia_annua_newGene_18134/Artemisia_annua_newGene_25854/Artemisia_annua_newGene_8160/Artemisia_annua_newGene_9833/PWA35989.1/PWA37852.1/PWA38747.1/PWA39638.1/PWA42258.1/PWA42424.1/PWA44722.1/PWA45232.1/PWA48442.1/PWA52227.1/PWA52228.1/PWA52229.1/PWA52230.1/PWA54762.1/PWA55386.1/PWA61289.1/PWA64365.1/PWA66091.1/PWA66114.1/PWA70023.1/PWA70024.1/PWA70597.1/PWA71302.1/PWA71728.1/PWA72140.1/PWA729…	40
BP	GO:0006741	NADP biosynthetic process	6/2707	10/27178	0.000143035	0.00535905	PWA33909.1/PWA34039.1/PWA69919.1/PWA69920.1/PWA72939.1/PWA83212.1	6
BP	GO:0019674	NAD metabolic process	6/2707	10/27178	0.000143035	0.00535905	PWA33909.1/PWA34039.1/PWA69919.1/PWA69920.1/PWA72939.1/PWA83212.1	6
BP	GO:0006995	cellular response to nitrogen starvation	7/2707	14/27178	0.00017587	0.00617742	PWA38249.1/PWA50693.1/PWA53142.1/PWA87007.1/PWA94550.1/PWA94551.1/PWA94632.1	7
BP	GO:0006914	autophagy	11/2707	34/27178	0.000305448	0.0100977	Artemisia_annua_newGene_4090/PWA38249.1/PWA40439.1/PWA50693.1/PWA53142.1/PWA79854.1/PWA87007.1/PWA91779.1/PWA94550.1/PWA94551.1/PWA94632.1	11
BP	GO:0019430	removal of superoxide radicals	9/2707	25/27178	0.000440754	0.0137613	PWA52331.1/PWA56978.1/PWA71273.1/PWA71274.1/PWA75887.1/PWA81823.1/PWA87630.1/PWA90180.1/PWA92588.1	9
BP	GO:0019915	lipid storage	6/2707	12/27178	0.000527546	0.0156043	Artemisia_annua_newGene_35726/PWA44755.1/PWA52575.1/PWA54025.1/PWA61593.1/PWA92432.1	6
BP	GO:0048527	lateral root development	8/2707	21/27178	0.000592695	0.0166547	PWA39112.1/PWA47483.1/PWA47484.1/PWA77671.1/PWA77672.1/PWA86142.1/PWA86709.1/PWA94131.1	8
BP	GO:0006662	glycerol ether metabolic process	14/2707	54/27178	0.000637216	0.0170531	PWA35989.1/PWA44722.1/PWA45232.1/PWA54762.1/PWA55386.1/PWA66091.1/PWA66114.1/PWA71302.1/PWA71728.1/PWA72929.1/PWA72930.1/PWA82419.1/PWA83589.1/PWA93390.1	14
BP	GO:0010345	suberin biosynthetic process	6/2707	13/27178	0.000897251	0.0229207	PWA45016.1/PWA45294.1/PWA50006.1/PWA50007.1/PWA56799.1/PWA80293.1	6
BP	GO:0006122	mitochondrial electron transport, ubiquinol to cytochrome c	7/2707	18/27178	0.00113918	0.0278357	Artemisia_annua_newGene_36817/Artemisia_annua_newGene_43629/PWA36041.1/PWA55685.1/PWA58940.1/PWA60970.1/PWA99593.1	7
BP	GO:0070534	protein K63-linked ubiquitination	5/2707	10/27178	0.00160139	0.0374991	Artemisia_annua_newGene_35700/PWA34511.1/PWA41998.1/PWA53684.1/PWA59376.1	5
CC	GO:0005747	mitochondrial respiratory chain complex I	18/2477	31/24477	6.59323e-11	1.25931e-08	Artemisia_annua_newGene_32846/Artemisia_annua_newGene_36623/PWA35499.1/PWA42682.1/PWA53011.1/PWA56473.1/PWA57037.1/PWA62188.1/PWA63256.1/PWA65293.1/PWA69363.1/PWA70705.1/PWA72758.1/PWA76813.1/PWA80714.1/PWA84037.1/PWA86894.1/PWA99008.1	18
CC	GO:0005777	peroxisome	32/2477	102/24477	3.00709e-09	2.87177e-07	Artemisia_annua_newGene_28793/Artemisia_annua_newGene_38396/Artemisia_annua_newGene_46521/PWA36152.1/PWA36748.1/PWA36893.1/PWA37203.1/PWA39846.1/PWA46619.1/PWA46936.1/PWA49686.1/PWA51741.1/PWA57323.1/PWA57324.1/PWA62118.1/PWA67909.1/PWA69685.1/PWA72628.1/PWA75871.1/PWA75936.1/PWA75937.1/PWA86569.1/PWA86570.1/PWA86630.1/PWA86631.1/PWA87720.1/PWA87721.1/PWA95605.1/PWA95606.1/PWA95742.1/PWA97305.1/P…	32
CC	GO:0009522	photosystem I	26/2477	86/24477	2.02824e-07	1.29131e-05	Artemisia_annua_newGene_14814/Artemisia_annua_newGene_38026/Artemisia_annua_newGene_5397/Artemisia_annua_newGene_8998/Artemisia_annua_newGene_8999/Artemisia_annua_newGene_9001/PWA47345.1/PWA47912.1/PWA49347.1/PWA49348.1/PWA49349.1/PWA59666.1/PWA63082.1/PWA79314.1/PWA79981.1/PWA84562.1/PWA85114.1/PWA93386.1/PWA96650.1/PWA96651.1/PWA97683.1/PWA97684.1/PWA97685.1/PWA97686.1/PWA98360.1/PWA99867.1	26
CC	GO:0031969	chloroplast membrane	10/2477	18/24477	2.25229e-06	0.000107547	Artemisia_annua_newGene_10046/Artemisia_annua_newGene_18127/Artemisia_annua_newGene_45132/PWA40201.1/PWA40202.1/PWA40203.1/PWA54367.1/PWA61738.1/PWA83567.1/PWA85426.1	10
CC	GO:0009523	photosystem II	14/2477	38/24477	1.04859e-05	0.000400562	Artemisia_annua_newGene_14814/Artemisia_annua_newGene_5397/Artemisia_annua_newGene_8998/Artemisia_annua_newGene_9001/PWA47912.1/PWA49308.1/PWA51500.1/PWA56776.1/PWA62348.1/PWA71823.1/PWA84525.1/PWA84562.1/PWA96993.1/PWA99042.1	14
CC	GO:0005743	mitochondrial inner membrane	28/2477	121/24477	2.29941e-05	0.00073198	Artemisia_annua_newGene_17271/Artemisia_annua_newGene_36817/Artemisia_annua_newGene_41481/Artemisia_annua_newGene_43629/Artemisia_annua_newGene_44725/Artemisia_annua_newGene_615/PWA34572.1/PWA35795.1/PWA37364.1/PWA43332.1/PWA43844.1/PWA43845.1/PWA49656.1/PWA49737.1/PWA50176.1/PWA51953.1/PWA56653.1/PWA63013.1/PWA65967.1/PWA75943.1/PWA80232.1/PWA81793.1/PWA81794.1/PWA85733.1/PWA94532.1/PWA97591.1/P…	28
CC	GO:0010287	plastoglobule	17/2477	59/24477	5.03933e-05	0.00137502	Artemisia_annua_newGene_18127/Artemisia_annua_newGene_28043/Artemisia_annua_newGene_45132/Artemisia_annua_newGene_5397/Artemisia_annua_newGene_8751/Artemisia_annua_newGene_8998/Artemisia_annua_newGene_9001/PWA37325.1/PWA40832.1/PWA47912.1/PWA49348.1/PWA68116.1/PWA79314.1/PWA79981.1/PWA84562.1/PWA85114.1/PWA98360.1	17
CC	GO:0009543	chloroplast thylakoid lumen	8/2477	16/24477	6.62965e-05	0.00158283	PWA54017.1/PWA77802.1/PWA77803.1/PWA80990.1/PWA81052.1/PWA81873.1/PWA81874.1/PWA91760.1	8
CC	GO:0019773	proteasome core complex, alpha-subunit complex	11/2477	35/24477	0.000464757	0.00986317	Artemisia_annua_newGene_12729/Artemisia_annua_newGene_12732/Artemisia_annua_newGene_26773/PWA35402.1/PWA44602.1/PWA57325.1/PWA64428.1/PWA64489.1/PWA72060.1/PWA90311.1/PWA99223.1	11
CC	GO:0070469	respiratory chain	12/2477	41/24477	0.00053879	0.0102909	Artemisia_annua_newGene_36817/Artemisia_annua_newGene_43629/Artemisia_annua_newGene_44725/PWA37364.1/PWA48180.1/PWA56653.1/PWA74797.1/PWA78061.1/PWA80232.1/PWA88922.1/PWA98203.1/PWA99898.1	12
CC	GO:0022625	cytosolic large ribosomal subunit	32/2477	175/24477	0.000696308	0.0120904	Artemisia_annua_newGene_11199/Artemisia_annua_newGene_26858/Artemisia_annua_newGene_32307/Artemisia_annua_newGene_3569/Artemisia_annua_newGene_4442/Artemisia_annua_newGene_5522/PWA33460.1/PWA37027.1/PWA40823.1/PWA48656.1/PWA51274.1/PWA54923.1/PWA55394.1/PWA56490.1/PWA58008.1/PWA59369.1/PWA59912.1/PWA62231.1/PWA64156.1/PWA66550.1/PWA67705.1/PWA70127.1/PWA71317.1/PWA74732.1/PWA82277.1/PWA82337.1/PW…	32
CC	GO:0005759	mitochondrial matrix	19/2477	89/24477	0.00128084	0.0203867	Artemisia_annua_newGene_11397/Artemisia_annua_newGene_13295/Artemisia_annua_newGene_18134/Artemisia_annua_newGene_24378/Artemisia_annua_newGene_28159/PWA22196.1/PWA33161.1/PWA48232.1/PWA50028.1/PWA52703.1/PWA53993.1/PWA61055.1/PWA61162.1/PWA75887.1/PWA76265.1/PWA76266.1/PWA82464.1/PWA92346.1/PWA97257.1	19
CC	GO:0009535	chloroplast thylakoid membrane	45/2477	284/24477	0.00164997	0.0242419	Artemisia_annua_newGene_10046/Artemisia_annua_newGene_14814/Artemisia_annua_newGene_15104/Artemisia_annua_newGene_18127/Artemisia_annua_newGene_31784/Artemisia_annua_newGene_378/Artemisia_annua_newGene_38026/Artemisia_annua_newGene_45132/Artemisia_annua_newGene_5397/Artemisia_annua_newGene_8998/Artemisia_annua_newGene_8999/Artemisia_annua_newGene_9001/PWA34117.1/PWA37467.1/PWA42782.1/PWA47345.1/P…	45
CC	GO:0009707	chloroplast outer membrane	8/2477	24/24477	0.00180771	0.0246623	Artemisia_annua_newGene_21181/PWA35448.1/PWA37467.1/PWA42782.1/PWA60420.1/PWA63381.1/PWA68957.1/PWA73136.1	8
CC	GO:0043227	membrane-bounded organelle	7/2477	21/24477	0.00348577	0.0443854	PWA47075.1/PWA58811.1/PWA65361.1/PWA65362.1/PWA72482.1/PWA79836.1/PWA79854.1	7
MF	GO:0016747	transferase activity, transferring acyl groups other than amino-acyl groups	59/3017	216/30883	1.62489e-13	6.95453e-11	Artemisia_annua_newGene_21841/Artemisia_annua_newGene_21842/Artemisia_annua_newGene_21861/Artemisia_annua_newGene_30549/PWA35812.1/PWA37780.1/PWA38098.1/PWA41861.1/PWA42099.1/PWA43846.1/PWA43907.1/PWA43908.1/PWA46588.1/PWA46760.1/PWA47939.1/PWA50302.1/PWA51752.1/PWA53436.1/PWA55074.1/PWA56423.1/PWA57332.1/PWA64564.1/PWA64725.1/PWA66720.1/PWA68721.1/PWA69040.1/PWA70545.1/PWA70547.1/PWA72917.1/PWA7…	59
MF	GO:0016168	chlorophyll binding	28/3017	81/30883	1.15117e-09	2.46351e-07	Artemisia_annua_newGene_14814/Artemisia_annua_newGene_38026/Artemisia_annua_newGene_5397/Artemisia_annua_newGene_8998/Artemisia_annua_newGene_8999/Artemisia_annua_newGene_9001/PWA47345.1/PWA47912.1/PWA49347.1/PWA49348.1/PWA49349.1/PWA59666.1/PWA62348.1/PWA68116.1/PWA79314.1/PWA79981.1/PWA84562.1/PWA85114.1/PWA93386.1/PWA96650.1/PWA96651.1/PWA97683.1/PWA97684.1/PWA97685.1/PWA97686.1/PWA98360.1/PWA…	28
MF	GO:0080019	fatty-acyl-CoA reductase (alcohol-forming) activity	11/3017	16/30883	2.08358e-08	2.97257e-06	PWA40361.1/PWA45016.1/PWA50006.1/PWA50007.1/PWA56799.1/PWA72569.1/PWA80293.1/PWA86971.1/PWA86972.1/PWA86973.1/PWA86974.1	11
MF	GO:0033817	beta-ketoacyl-acyl-carrier-protein synthase II activity	9/3017	12/30883	1.33967e-07	1.43344e-05	Artemisia_annua_newGene_21857/PWA36300.1/PWA38645.1/PWA46608.1/PWA68324.1/PWA80954.1/PWA80955.1/PWA97006.1/PWA97007.1	9
MF	GO:0004161	dimethylallyltranstransferase activity	11/3017	19/30883	2.72681e-07	2.33415e-05	Artemisia_annua_newGene_47971/PWA25058.1/PWA57147.1/PWA57148.1/PWA57149.1/PWA69076.1/PWA71453.1/PWA77350.1/PWA94011.1/PWA99368.1/PWA99369.1	11
MF	GO:0052890	oxidoreductase activity, acting on the CH-CH group of donors, with a flavin as acceptor	9/3017	14/30883	1.01533e-06	6.32589e-05	Artemisia_annua_newGene_13295/Artemisia_annua_newGene_28793/PWA38232.1/PWA57323.1/PWA57324.1/PWA86569.1/PWA86570.1/PWA86630.1/PWA86631.1	9
MF	GO:0016624	oxidoreductase activity, acting on the aldehyde or oxo group of donors, disulfide as acceptor	8/3017	11/30883	1.03461e-06	6.32589e-05	Artemisia_annua_newGene_14532/PWA49995.1/PWA49996.1/PWA49997.1/PWA62756.1/PWA85251.1/PWA88427.1/PWA88428.1	8
MF	GO:0010333	terpene synthase activity	25/3017	97/30883	4.67637e-06	0.000250186	Artemisia_annua_newGene_1210/Artemisia_annua_newGene_47605/Artemisia_annua_newGene_9526/PWA34769.1/PWA36752.1/PWA37025.1/PWA37275.1/PWA41220.1/PWA41465.1/PWA42522.1/PWA50344.1/PWA51042.1/PWA51422.1/PWA55198.1/PWA57537.1/PWA58326.1/PWA72410.1/PWA75732.1/PWA81675.1/PWA83844.1/PWA83845.1/PWA83847.1/PWA90236.1/PWA92477.1/PWA93669.1	25
MF	GO:0000062	fatty-acyl-CoA binding	12/3017	29/30883	7.81964e-06	0.000371868	Artemisia_annua_newGene_13295/Artemisia_annua_newGene_28793/PWA38232.1/PWA57323.1/PWA57324.1/PWA85038.1/PWA86381.1/PWA86569.1/PWA86570.1/PWA86630.1/PWA86631.1/PWA92034.1	12
MF	GO:0015035	protein disulfide oxidoreductase activity	29/3017	126/30883	9.57748e-06	0.000388294	Artemisia_annua_newGene_25854/Artemisia_annua_newGene_8160/Artemisia_annua_newGene_9833/PWA35989.1/PWA39638.1/PWA42258.1/PWA44722.1/PWA45232.1/PWA48442.1/PWA54762.1/PWA55386.1/PWA61289.1/PWA64365.1/PWA66091.1/PWA66114.1/PWA70023.1/PWA70024.1/PWA71302.1/PWA71728.1/PWA72140.1/PWA72929.1/PWA72930.1/PWA81169.1/PWA82419.1/PWA83589.1/PWA84804.1/PWA86986.1/PWA91766.1/PWA93390.1	29
MF	GO:0003995	acyl-CoA dehydrogenase activity	10/3017	21/30883	9.97952e-06	0.000388294	Artemisia_annua_newGene_28793/PWA38232.1/PWA49686.1/PWA57323.1/PWA57324.1/PWA78592.1/PWA86569.1/PWA86570.1/PWA86630.1/PWA86631.1	10
MF	GO:0004315	3-oxoacyl-[acyl-carrier-protein] synthase activity	8/3017	14/30883	1.43673e-05	0.000512433	PWA33936.1/PWA38645.1/PWA43475.1/PWA49716.1/PWA65852.1/PWA68324.1/PWA80954.1/PWA80955.1	8
MF	GO:0009055	electron carrier activity	40/3017	208/30883	2.39062e-05	0.000787065	Artemisia_annua_newGene_13295/Artemisia_annua_newGene_25854/Artemisia_annua_newGene_26383/Artemisia_annua_newGene_28793/Artemisia_annua_newGene_31523/Artemisia_annua_newGene_8160/Artemisia_annua_newGene_9833/PWA32909.1/PWA38232.1/PWA39638.1/PWA48303.1/PWA48442.1/PWA55223.1/PWA55268.1/PWA56558.1/PWA57323.1/PWA57324.1/PWA57553.1/PWA61289.1/PWA64365.1/PWA70023.1/PWA70024.1/PWA70759.1/PWA72140.1/PWA7…	40
MF	GO:0003997	acyl-CoA oxidase activity	8/3017	15/30883	2.81392e-05	0.000860257	Artemisia_annua_newGene_28793/PWA49686.1/PWA57323.1/PWA57324.1/PWA86569.1/PWA86570.1/PWA86630.1/PWA86631.1	8
MF	GO:0000287	magnesium ion binding	61/3017	369/30883	3.20714e-05	0.000915104	Artemisia_annua_newGene_1210/Artemisia_annua_newGene_47605/Artemisia_annua_newGene_9526/PWA34769.1/PWA35899.1/PWA36752.1/PWA37025.1/PWA37275.1/PWA37442.1/PWA38748.1/PWA39131.1/PWA39591.1/PWA40655.1/PWA40656.1/PWA41220.1/PWA41465.1/PWA42522.1/PWA43382.1/PWA43383.1/PWA43533.1/PWA45925.1/PWA47515.1/PWA48096.1/PWA48097.1/PWA50301.1/PWA50344.1/PWA51042.1/PWA51422.1/PWA55277.1/PWA55599.1/PWA56512.1/PWA…	61
MF	GO:0031409	pigment binding	10/3017	26/30883	9.5045e-05	0.00254245	Artemisia_annua_newGene_5397/Artemisia_annua_newGene_8998/Artemisia_annua_newGene_9001/PWA47912.1/PWA49348.1/PWA68116.1/PWA79314.1/PWA79981.1/PWA84562.1/PWA98360.1	10
MF	GO:0051537	2 iron, 2 sulfur cluster binding	16/3017	60/30883	0.000150932	0.00379993	Artemisia_annua_newGene_10046/Artemisia_annua_newGene_26383/Artemisia_annua_newGene_28159/Artemisia_annua_newGene_31523/Artemisia_annua_newGene_39989/PWA32909.1/PWA47222.1/PWA48303.1/PWA50043.1/PWA66049.1/PWA78021.1/PWA80232.1/PWA80714.1/PWA82464.1/PWA88665.1/PWA98203.1	16
MF	GO:0004332	fructose-bisphosphate aldolase activity	6/3017	11/30883	0.000258846	0.00615479	Artemisia_annua_newGene_28043/PWA37325.1/PWA51325.1/PWA55009.1/PWA55010.1/PWA95131.1	6
MF	GO:0003951	NAD+ kinase activity	6/3017	12/30883	0.00047484	0.0101616	PWA33909.1/PWA34039.1/PWA69919.1/PWA69920.1/PWA72939.1/PWA83212.1	6
MF	GO:0031177	phosphopantetheine binding	6/3017	12/30883	0.00047484	0.0101616	PWA43563.1/PWA78022.1/PWA81613.1/PWA81614.1/PWA91313.1/PWA91314.1	6
MF	GO:0008121	ubiquinol-cytochrome-c reductase activity	8/3017	21/30883	0.000520113	0.0106004	Artemisia_annua_newGene_36817/Artemisia_annua_newGene_43629/Artemisia_annua_newGene_44725/PWA56653.1/PWA58940.1/PWA60970.1/PWA80232.1/PWA98203.1	8
MF	GO:0004602	glutathione peroxidase activity	8/3017	22/30883	0.000747686	0.0145459	PWA35650.1/PWA57778.1/PWA61259.1/PWA75486.1/PWA83944.1/PWA83945.1/PWA93235.1/PWA96320.1	8
MF	GO:0003857	3-hydroxyacyl-CoA dehydrogenase activity	7/3017	18/30883	0.00101501	0.018101	Artemisia_annua_newGene_46521/PWA36748.1/PWA37203.1/PWA39846.1/PWA46619.1/PWA72378.1/PWA72379.1	7
MF	GO:0004784	superoxide dismutase activity	7/3017	18/30883	0.00101501	0.018101	PWA52331.1/PWA56978.1/PWA71273.1/PWA71274.1/PWA75887.1/PWA87630.1/PWA92588.1	7
MF	GO:0004298	threonine-type endopeptidase activity	15/3017	66/30883	0.00147914	0.0253229	Artemisia_annua_newGene_12729/Artemisia_annua_newGene_12732/Artemisia_annua_newGene_26773/PWA35402.1/PWA36370.1/PWA44602.1/PWA49475.1/PWA49776.1/PWA51485.1/PWA57325.1/PWA64428.1/PWA64489.1/PWA72060.1/PWA90311.1/PWA99223.1	15
MF	GO:0016620	oxidoreductase activity, acting on the aldehyde or oxo group of donors, NAD or NADP as acceptor	11/3017	42/30883	0.00185733	0.0305744	Artemisia_annua_newGene_16287/Artemisia_annua_newGene_24623/PWA38775.1/PWA40445.1/PWA47408.1/PWA72285.1/PWA72286.1/PWA72287.1/PWA72288.1/PWA82885.1/PWA96689.1	11
MF	GO:0004148	dihydrolipoyl dehydrogenase activity	5/3017	11/30883	0.00247271	0.0377972	Artemisia_annua_newGene_18134/PWA52227.1/PWA52228.1/PWA52229.1/PWA52230.1	5
MF	GO:0017057	6-phosphogluconolactonase activity	5/3017	11/30883	0.00247271	0.0377972	PWA54872.1/PWA69375.1/PWA80660.1/PWA95742.1/PWA97139.1	5
MF	GO:0008312	7S RNA binding	7/3017	21/30883	0.00285345	0.0415535	Artemisia_annua_newGene_28572/Artemisia_annua_newGene_303/PWA51428.1/PWA57503.1/PWA57933.1/PWA57934.1/PWA58596.1	7
MF	GO:0015450	P-P-bond-hydrolysis-driven protein transmembrane transporter activity	6/3017	16/30883	0.00291824	0.0415535	Artemisia_annua_newGene_21181/PWA35448.1/PWA37426.1/PWA45758.1/PWA65276.1/PWA98884.1	6
MF	GO:0005509	calcium ion binding	68/3017	498/30883	0.00300972	0.0415535	Artemisia_annua_newGene_10094/Artemisia_annua_newGene_22222/Artemisia_annua_newGene_22260/Artemisia_annua_newGene_25105/Artemisia_annua_newGene_26039/Artemisia_annua_newGene_27951/Artemisia_annua_newGene_29848/Artemisia_annua_newGene_36319/Artemisia_annua_newGene_38028/Artemisia_annua_newGene_42490/Artemisia_annua_newGene_42493/Artemisia_annua_newGene_5739/PWA31098.1/PWA34117.1/PWA34190.1/PWA3425…	68
MF	GO:0031072	heat shock protein binding	11/3017	45/30883	0.00335268	0.0448421	Artemisia_annua_newGene_38282/PWA41244.1/PWA41245.1/PWA42494.1/PWA46070.1/PWA50780.1/PWA55912.1/PWA65675.1/PWA74537.1/PWA95158.1/PWA95838.1	11

## Sheet: S3
Table S3. Noted genes in blue module of WGCNA analysis.
class	protein_id	gene ID	module	SPM-Trichome	COG_class	COG_class_annotation	GO_annotation	KEGG_annotation	KEGG_pathway_annotation	KOG_class	KOG_class_annotation	Pfam_annotation	Swiss_Prot_annotation	eggNOG_class	eggNOG_class_annotation	NR_annotation
AACT	PWA64564.1	gene32866	blue	0.978	[I]	Lipid transport and metabolism	Biological Process: metabolic process (GO:0008152);; Molecular Function: transferase activity, transferring acyl groups other than amino-acyl groups (GO:0016747);;	K00626|0|nnu:104594265|K00626 acetyl-CoA C-acetyltransferase [EC:2.3.1.9] | (RefSeq) acetyl-CoA acetyltransferase, cytosolic 1	Fatty acid degradation (ko00071);; Synthesis and degradation of ketone bodies (ko00072);; Valine, leucine and isoleucine degradation (ko00280);; Lysine degradation (ko00310);; Tryptophan metabolism (ko00380);; Pyruvate metabolism (ko00620);; Glyoxylate and dicarboxylate metabolism (ko00630);; Propanoate metabolism (ko00640);; Butanoate metabolism (ko00650);; Terpenoid backbone biosynthesis (ko009…	[I]	Lipid transport and metabolism	Thiolase, N-terminal domain;; Thiolase, C-terminal domain;; Beta-ketoacyl synthase, N-terminal domain	Probable acetyl-CoA acetyltransferase, cytosolic 2 OS=Arabidopsis thaliana OX=3702 GN=At5g47720 PE=2 SV=1	I	Lipid transport and metabolism	acetyl-CoA C-acetyltransferase [Matricaria chamomilla]
ADH1	PWA91359.1	gene7936	blue	0.9956	[R]	General function prediction only	Molecular Function: alcohol dehydrogenase (NAD) activity (GO:0004022);; Molecular Function: zinc ion binding (GO:0008270);; Biological Process: oxidation-reduction process (GO:0055114);;	K00121|1.77195e-138|sind:105164765|K00121 S-(hydroxymethyl)glutathione dehydrogenase / alcohol dehydrogenase [EC:1.1.1.284 1.1.1.1] | (RefSeq) alcohol dehydrogenase-like 1	Glycolysis / Gluconeogenesis (ko00010);; Fatty acid degradation (ko00071);; Tyrosine metabolism (ko00350);; Carbon metabolism (ko01200)	[Q]	Secondary metabolites biosynthesis, transport and catabolism	Alcohol dehydrogenase GroES-like domain;; Zinc-binding dehydrogenase	Alcohol dehydrogenase-like 1 OS=Arabidopsis thaliana OX=3702 GN=At1g22430 PE=2 SV=1	C	Energy production and conversion	alcohol dehydrogenase 1 [Artemisia annua]
ADH1	PWA91360.1	gene7936	blue	0.9956	[R]	General function prediction only	Molecular Function: alcohol dehydrogenase (NAD) activity (GO:0004022);; Molecular Function: zinc ion binding (GO:0008270);; Biological Process: oxidation-reduction process (GO:0055114);;	K00121|1.77195e-138|sind:105164765|K00121 S-(hydroxymethyl)glutathione dehydrogenase / alcohol dehydrogenase [EC:1.1.1.284 1.1.1.1] | (RefSeq) alcohol dehydrogenase-like 1	Glycolysis / Gluconeogenesis (ko00010);; Fatty acid degradation (ko00071);; Tyrosine metabolism (ko00350);; Carbon metabolism (ko01200)	[Q]	Secondary metabolites biosynthesis, transport and catabolism	Alcohol dehydrogenase GroES-like domain;; Zinc-binding dehydrogenase	Alcohol dehydrogenase-like 1 OS=Arabidopsis thaliana OX=3702 GN=At1g22430 PE=2 SV=1	C	Energy production and conversion	alcohol dehydrogenase 1 [Artemisia annua]
ADH1	PWA39423.1	gene56782	blue	0.9965	[R]	General function prediction only	Molecular Function: alcohol dehydrogenase (NAD) activity (GO:0004022);; Molecular Function: zinc ion binding (GO:0008270);; Biological Process: oxidation-reduction process (GO:0055114);;	K00121|1.12245e-143|sind:105164765|K00121 S-(hydroxymethyl)glutathione dehydrogenase / alcohol dehydrogenase [EC:1.1.1.284 1.1.1.1] | (RefSeq) alcohol dehydrogenase-like 1	Glycolysis / Gluconeogenesis (ko00010);; Fatty acid degradation (ko00071);; Tyrosine metabolism (ko00350);; Carbon metabolism (ko01200)	[Q]	Secondary metabolites biosynthesis, transport and catabolism	Alcohol dehydrogenase GroES-like domain;; Zinc-binding dehydrogenase	Alcohol dehydrogenase-like 1 OS=Arabidopsis thaliana OX=3702 GN=At1g22430 PE=2 SV=1	C	Energy production and conversion	alcohol dehydrogenase 1 [Artemisia annua]
ADS	PWA56512.1	gene40459	blue	0.9964	--	--	Molecular Function: magnesium ion binding (GO:0000287);; Cellular Component: cytoplasm (GO:0005737);; Biological Process: metabolic process (GO:0008152);; Molecular Function: amorpha-4,11-diene synthase activity (GO:0034006);;	K15803|1.7267e-122|vvi:100257265|K15803 (-)-germacrene D synthase [EC:4.2.3.22 4.2.3.75] | (RefSeq) (E)-beta-caryophyllene synthase	Sesquiterpenoid and triterpenoid biosynthesis (ko00909)	--	--	Terpene synthase family, metal binding domain;; Terpene synthase, N-terminal domain	Amorpha-4,11-diene synthase OS=Artemisia annua OX=35608 GN=AMS1 PE=1 SV=2	S	Function unknown	amorpha-4,11-diene synthase [Artemisia annua]
ADS	PWA61897.1	gene35372	blue	0.9677	--	--	Molecular Function: magnesium ion binding (GO:0000287);; Cellular Component: cytoplasm (GO:0005737);; Biological Process: metabolic process (GO:0008152);; Molecular Function: amorpha-4,11-diene synthase activity (GO:0034006);;	--	--	--	--	Terpene synthase family, metal binding domain	Amorpha-4,11-diene synthase OS=Artemisia annua OX=35608 GN=AMS1 PE=1 SV=2	S	Function unknown	amorpha-4,11-diene synthase [Artemisia annua]
ADS	PWA56513.1	gene40460	blue	0.8457	--	--	Molecular Function: magnesium ion binding (GO:0000287);; Cellular Component: cytoplasm (GO:0005737);; Biological Process: metabolic process (GO:0008152);; Molecular Function: amorpha-4,11-diene synthase activity (GO:0034006);;	K15803|4.61756e-64|vvi:100232954|K15803 (-)-germacrene D synthase [EC:4.2.3.22 4.2.3.75] | (RefSeq) (-)-germacrene D synthase	Sesquiterpenoid and triterpenoid biosynthesis (ko00909)	--	--	Terpene synthase family, metal binding domain;; Terpene synthase, N-terminal domain	Amorpha-4,11-diene synthase OS=Artemisia annua OX=35608 GN=AMS1 PE=1 SV=2	S	Function unknown	amorpha-4,11-diene synthase [Artemisia annua]
ALDH1	PWA93571.1	gene5877	blue	0.9075	[C]	Energy production and conversion	Molecular Function: aldehyde dehydrogenase [NAD(P)+] activity (GO:0004030);; Biological Process: cellular aldehyde metabolic process (GO:0006081);; Biological Process: oxidation-reduction process (GO:0055114);;	K00128|2.54484e-148|csv:101205263|K00128 aldehyde dehydrogenase (NAD+) [EC:1.2.1.3] | (RefSeq) aldehyde dehydrogenase family 3 member F1-like	Glycolysis / Gluconeogenesis (ko00010);; Pentose and glucuronate interconversions (ko00040);; Ascorbate and aldarate metabolism (ko00053);; Fatty acid degradation (ko00071);; Valine, leucine and isoleucine degradation (ko00280);; Lysine degradation (ko00310);; Arginine and proline metabolism (ko00330);; Histidine metabolism (ko00340);; Tryptophan metabolism (ko00380);; beta-Alanine metabolism (ko…	[C]	Energy production and conversion	Aldehyde dehydrogenase family	Aldehyde dehydrogenase family 3 member F1 OS=Arabidopsis thaliana OX=3702 GN=ALDH3F1 PE=2 SV=2	C	Energy production and conversion	hypothetical protein LSAT_6X47421 [Lactuca sativa]
ALDH1	PWA68477.1	gene29193	blue	0.9141	[C]	Energy production and conversion	Molecular Function: 3-chloroallyl aldehyde dehydrogenase activity (GO:0004028);; Molecular Function: aldehyde dehydrogenase (NAD) activity (GO:0004029);; Molecular Function: aldehyde dehydrogenase [NAD(P)+] activity (GO:0004030);; Biological Process: cellular aldehyde metabolic process (GO:0006081);; Biological Process: oxidation-reduction process (GO:0055114);;	K00128|0|pop:POPTR_0001s26630g|K00128 aldehyde dehydrogenase (NAD+) [EC:1.2.1.3] | (RefSeq) POPTRDRAFT_706284; hypothetical protein	Glycolysis / Gluconeogenesis (ko00010);; Pentose and glucuronate interconversions (ko00040);; Ascorbate and aldarate metabolism (ko00053);; Fatty acid degradation (ko00071);; Valine, leucine and isoleucine degradation (ko00280);; Lysine degradation (ko00310);; Arginine and proline metabolism (ko00330);; Histidine metabolism (ko00340);; Tryptophan metabolism (ko00380);; beta-Alanine metabolism (ko…	[C]	Energy production and conversion	Aldehyde dehydrogenase family	Aldehyde dehydrogenase family 3 member F1 OS=Arabidopsis thaliana OX=3702 GN=ALDH3F1 PE=2 SV=2	C	Energy production and conversion	aldehyde dehydrogenase family 3 member F1-like [Helianthus annuus]
ALDH1	PWA96689.1	gene2967	blue	0.9884	[C]	Energy production and conversion	Molecular Function: oxidoreductase activity, acting on the aldehyde or oxo group of donors, NAD or NADP as acceptor (GO:0016620);; Biological Process: oxidation-reduction process (GO:0055114);;	K12355|0|sind:105162106|K12355 coniferyl-aldehyde dehydrogenase [EC:1.2.1.68] | (RefSeq) aldehyde dehydrogenase family 2 member C4	Phenylpropanoid biosynthesis (ko00940)	[C]	Energy production and conversion	Aldehyde dehydrogenase family	Aldehyde dehydrogenase family 2 member C4 OS=Arabidopsis thaliana OX=3702 GN=ALDH2C4 PE=1 SV=2	C	Energy production and conversion	aldehyde dehydrogenase 1 [Artemisia annua]
ALDH1	PWA68476.1	gene29193	blue	0.9141	[C]	Energy production and conversion	Molecular Function: 3-chloroallyl aldehyde dehydrogenase activity (GO:0004028);; Molecular Function: aldehyde dehydrogenase (NAD) activity (GO:0004029);; Molecular Function: aldehyde dehydrogenase [NAD(P)+] activity (GO:0004030);; Biological Process: cellular aldehyde metabolic process (GO:0006081);; Biological Process: oxidation-reduction process (GO:0055114);;	K00128|0|pop:POPTR_0001s26630g|K00128 aldehyde dehydrogenase (NAD+) [EC:1.2.1.3] | (RefSeq) POPTRDRAFT_706284; hypothetical protein	Glycolysis / Gluconeogenesis (ko00010);; Pentose and glucuronate interconversions (ko00040);; Ascorbate and aldarate metabolism (ko00053);; Fatty acid degradation (ko00071);; Valine, leucine and isoleucine degradation (ko00280);; Lysine degradation (ko00310);; Arginine and proline metabolism (ko00330);; Histidine metabolism (ko00340);; Tryptophan metabolism (ko00380);; beta-Alanine metabolism (ko…	[C]	Energy production and conversion	Aldehyde dehydrogenase family	Aldehyde dehydrogenase family 3 member F1 OS=Arabidopsis thaliana OX=3702 GN=ALDH3F1 PE=2 SV=2	C	Energy production and conversion	aldehyde dehydrogenase family 3 member F1-like [Helianthus annuus]
CYP71AV1	PWA40082.1	gene56138	blue	0.9836	[QV]	Secondary metabolites biosynthesis, transport and catabolism;; Defense mechanisms	Molecular Function: monooxygenase activity (GO:0004497);; Molecular Function: iron ion binding (GO:0005506);; Cellular Component: endoplasmic reticulum membrane (GO:0005789);; Cellular Component: integral component of membrane (GO:0016021);; Molecular Function: oxidoreductase activity, acting on paired donors, with incorporation or reduction of molecular oxygen (GO:0016705);; Molecular Function: …	K15472|1.11534e-172|sly:101251277|K15472 premnaspirodiene oxygenase [EC:1.14.13.121] | (RefSeq) premnaspirodiene oxygenase	Sesquiterpenoid and triterpenoid biosynthesis (ko00909)	[Q]	Secondary metabolites biosynthesis, transport and catabolism	Cytochrome P450	Amorpha-4,11-diene 12-monooxygenase OS=Artemisia annua OX=35608 GN=CYP71AV1 PE=1 SV=1	Q	Secondary metabolites biosynthesis, transport and catabolism	cytochrome P450 monooxygenase CYP71AV1 [Artemisia annua]
DBR2	PWA95606.1	gene3992	blue	0.9924	[C]	Energy production and conversion	Molecular Function: NADPH dehydrogenase activity (GO:0003959);; Cellular Component: peroxisome (GO:0005777);; Cellular Component: cytosol (GO:0005829);; Biological Process: jasmonic acid biosynthetic process (GO:0009695);; Molecular Function: FMN binding (GO:0010181);; Molecular Function: 12-oxophytodienoate reductase activity (GO:0016629);; Biological Process: oxylipin biosynthetic process (GO:0…	K05894|0|sot:102586989|K05894 12-oxophytodienoic acid reductase [EC:1.3.1.42] | (RefSeq) 12-oxophytodienoate reductase 3	alpha-Linolenic acid metabolism (ko00592)	[CR]	Energy production and conversion;; General function prediction only	NADH:flavin oxidoreductase / NADH oxidase family	Artemisinic aldehyde Delta(11(13)) reductase OS=Artemisia annua OX=35608 GN=DBR2 PE=1 SV=1	C	Energy production and conversion	artemisinic aldehyde delta-11(13) reductase [Artemisia annua]
HDR	PWA91038.1	gene8240	blue	0.9904	[I]	Lipid transport and metabolism	Biological Process: isopentenyl diphosphate biosynthetic process, methylerythritol 4-phosphate pathway (GO:0019288);; Molecular Function: metal ion binding (GO:0046872);; Biological Process: dimethylallyl diphosphate biosynthetic process (GO:0050992);; Molecular Function: 4-hydroxy-3-methylbut-2-en-1-yl diphosphate reductase activity (GO:0051745);; Biological Process: oxidation-reduction process …	K03527|0|gmx:100818067|K03527 4-hydroxy-3-methylbut-2-en-1-yl diphosphate reductase [EC:1.17.7.4] | (RefSeq) 4-hydroxy-3-methylbut-2-enyl diphosphate reductase, chloroplastic	Terpenoid backbone biosynthesis (ko00900)	--	--	LytB protein	4-hydroxy-3-methylbut-2-enyl diphosphate reductase, chloroplastic OS=Arabidopsis thaliana OX=3702 GN=ISPH PE=2 SV=1	I	Lipid transport and metabolism	4-hydroxy-3-methylbut-2-enyl diphosphate reductase, chloroplastic-like [Lactuca sativa]
HDR	Artemisia_annua_newGene_16764	Artemisia_annua_newGene_16764	blue	0.9525	[I]	Lipid transport and metabolism	Biological Process: isopentenyl diphosphate biosynthetic process, methylerythritol 4-phosphate pathway (GO:0019288);; Molecular Function: metal ion binding (GO:0046872);; Biological Process: dimethylallyl diphosphate biosynthetic process (GO:0050992);; Molecular Function: 4-hydroxy-3-methylbut-2-en-1-yl diphosphate reductase activity (GO:0051745);; Biological Process: oxidation-reduction process …	K03527|0|gmx:100818067|K03527 4-hydroxy-3-methylbut-2-en-1-yl diphosphate reductase [EC:1.17.7.4] | (RefSeq) 4-hydroxy-3-methylbut-2-enyl diphosphate reductase, chloroplastic	Terpenoid backbone biosynthesis (ko00900)	--	--	LytB protein	4-hydroxy-3-methylbut-2-enyl diphosphate reductase, chloroplastic OS=Arabidopsis thaliana OX=3702 GN=ISPH PE=2 SV=1	I	Lipid transport and metabolism	4-hydroxy-3-methylbut-2-enyl diphosphate reductase, chloroplastic-like [Lactuca sativa]
HMGR	PWA72297.1	gene25622	blue	0.8843	[I]	Lipid transport and metabolism	Molecular Function: hydroxymethylglutaryl-CoA reductase (NADPH) activity (GO:0004420);; Cellular Component: endoplasmic reticulum membrane (GO:0005789);; Biological Process: isoprenoid biosynthetic process (GO:0008299);; Biological Process: coenzyme A metabolic process (GO:0015936);; Cellular Component: integral component of membrane (GO:0016021);; Molecular Function: NADP binding (GO:0050661);; …	K00021|0|sind:105172989|K00021 hydroxymethylglutaryl-CoA reductase (NADPH) [EC:1.1.1.34] | (RefSeq) 3-hydroxy-3-methylglutaryl-coenzyme A reductase	Terpenoid backbone biosynthesis (ko00900)	[I]	Lipid transport and metabolism	Hydroxymethylglutaryl-coenzyme A reductase	3-hydroxy-3-methylglutaryl-coenzyme A reductase OS=Camptotheca acuminata OX=16922 PE=3 SV=1	I	Lipid transport and metabolism	3-hydroxy-3-methylglutaryl coenzyme A reductase 2 [Chrysanthemum x morifolium]
HMGS	PWA70469.1	gene27319	blue	0.8839	[I]	Lipid transport and metabolism	Molecular Function: hydroxymethylglutaryl-CoA synthase activity (GO:0004421);; Biological Process: isoprenoid biosynthetic process (GO:0008299);;	K01641|0|sind:105157353|K01641 hydroxymethylglutaryl-CoA synthase [EC:2.3.3.10] | (RefSeq) hydroxymethylglutaryl-CoA synthase-like	Synthesis and degradation of ketone bodies (ko00072);; Valine, leucine and isoleucine degradation (ko00280);; Butanoate metabolism (ko00650);; Terpenoid backbone biosynthesis (ko00900)	[I]	Lipid transport and metabolism	Hydroxymethylglutaryl-coenzyme A synthase C terminal;; Hydroxymethylglutaryl-coenzyme A synthase N terminal;; 3-Oxoacyl-[acyl-carrier-protein (ACP)] synthase III C terminal	Hydroxymethylglutaryl-CoA synthase OS=Arabidopsis thaliana OX=3702 GN=HMGS PE=1 SV=2	I	Lipid transport and metabolism	3-hydroxy-3-methylglutaryl-CoA synthase [Matricaria chamomilla]
PMK	PWA41879.1	gene54406	blue	0.9016	--	--	Molecular Function: phosphomevalonate kinase activity (GO:0004631);; Molecular Function: ATP binding (GO:0005524);; Biological Process: phosphorylation (GO:0016310);;	K00938|0|rcu:8270372|K00938 phosphomevalonate kinase [EC:2.7.4.2] | (RefSeq) probable phosphomevalonate kinase	Terpenoid backbone biosynthesis (ko00900)	[I]	Lipid transport and metabolism	GHMP kinases N terminal domain;; GHMP kinases C terminal	Phosphomevalonate kinase, peroxisomal OS=Arabidopsis thaliana OX=3702 GN=PMK PE=1 SV=1	I	Lipid transport and metabolism	phosphomevalonate kinase [Chamaemelum nobile]
LTP	Artemisia_annua_newGene_19298	Artemisia_annua_newGene_19298	blue	0.9992	--	--	--	--	--	--	--	Protease inhibitor/seed storage/LTP family;; Probable lipid transfer	Non-specific lipid-transfer protein OS=Gossypium hirsutum OX=3635 PE=3 SV=1	U	Intracellular trafficking, secretion, and vesicular transport	non-specific lipid-transfer protein 1-like [Helianthus annuus]
LTP	PWA30564.1	gene62371	blue	0.9994	--	--	Biological Process: transport (GO:0006810);;	--	--	--	--	Protease inhibitor/seed storage/LTP family;; Probable lipid transfer	Non-specific lipid-transfer protein 1 OS=Prunus dulcis OX=3755 PE=3 SV=1	U	Intracellular trafficking, secretion, and vesicular transport	non-specific lipid-transfer protein 1-like [Helianthus annuus]
LTP	PWA57476.1	gene39544	blue	0.7182	--	--	Biological Process: transport (GO:0006810);;	--	--	--	--	Protease inhibitor/seed storage/LTP family;; Probable lipid transfer	Non-specific lipid-transfer protein OS=Helianthus annuus OX=4232 PE=3 SV=1	U	Intracellular trafficking, secretion, and vesicular transport	non-specific lipid-transfer protein 1-like [Helianthus annuus]
LTP	PWA83489.1	gene15235	blue	0.9975	--	--	Biological Process: transport (GO:0006810);;	--	--	--	--	Protease inhibitor/seed storage/LTP family;; Probable lipid transfer	Non-specific lipid-transfer protein 1 OS=Prunus dulcis OX=3755 PE=3 SV=1	U	Intracellular trafficking, secretion, and vesicular transport	non-specific lipid-transfer protein 1-like [Helianthus annuus]
LTP	PWA94732.1	gene4781	blue	0.998	--	--	Biological Process: lipid transport (GO:0006869);; Molecular Function: lipid binding (GO:0008289);;	--	--	--	--	Protease inhibitor/seed storage/LTP family;; Probable lipid transfer	Non-specific lipid-transfer protein OS=Helianthus annuus OX=4232 PE=3 SV=1	U	Intracellular trafficking, secretion, and vesicular transport	non-specific lipid-transfer protein-like [Helianthus annuus]
LTP	PWA97104.1	gene2633	blue	0.9999	--	--	Biological Process: transport (GO:0006810);;	--	--	--	--	Protease inhibitor/seed storage/LTP family;; Probable lipid transfer	Non-specific lipid-transfer protein 1 OS=Morus nigra OX=85232 PE=1 SV=1	U	Intracellular trafficking, secretion, and vesicular transport	non-specific lipid-transfer protein 1-like [Helianthus annuus]
Flavonoid	Artemisia_annua_newGene_43288	Artemisia_annua_newGene_43288	blue	0.9	[Q]	Secondary metabolites biosynthesis, transport and catabolism	Biological Process: response to light stimulus (GO:0009416);; Biological Process: flavonoid biosynthetic process (GO:0009813);; Molecular Function: L-ascorbic acid binding (GO:0031418);; Molecular Function: naringenin 3-dioxygenase activity (GO:0045486);; Molecular Function: metal ion binding (GO:0046872);; Biological Process: oxidation-reduction process (GO:0055114);;	K00475|0|vvi:100253950|K00475 naringenin 3-dioxygenase [EC:1.14.11.9] | (RefSeq) flavanone 3-dioxygenase-like	Flavonoid biosynthesis (ko00941)	[QR]	Secondary metabolites biosynthesis, transport and catabolism;; General function prediction only	2OG-Fe(II) oxygenase superfamily;; non-haem dioxygenase in morphine synthesis N-terminal	Naringenin,2-oxoglutarate 3-dioxygenase OS=Callistephus chinensis OX=13379 GN=FHT PE=2 SV=1	S	Function unknown	flavanone 3-hydroxylase [Nicotiana tabacum]
Flavonoid	PWA51327.1	gene45367	blue	0.9102	[R]	General function prediction only	Molecular Function: 2'-hydroxyisoflavone reductase activity (GO:0047526);; Biological Process: oxidation-reduction process (GO:0055114);;	--	--	--	--	NmrA-like family;; NAD(P)H-binding;; NAD dependent epimerase/dehydratase family;; 3-beta hydroxysteroid dehydrogenase/isomerase family	Isoflavone reductase homolog OS=Lupinus albus OX=3870 PE=2 SV=1	S	Function unknown	isoflavone reductase homolog [Lactuca sativa]
Flavonoid	PWA61830.1	gene35435	blue	0.9317	[QV]	Secondary metabolites biosynthesis, transport and catabolism;; Defense mechanisms	Molecular Function: iron ion binding (GO:0005506);; Cellular Component: integral component of membrane (GO:0016021);; Molecular Function: flavonoid 3'-monooxygenase activity (GO:0016711);; Molecular Function: heme binding (GO:0020037);; Biological Process: oxidation-reduction process (GO:0055114);;	K05280|0|vvi:100232999|K05280 flavonoid 3'-monooxygenase [EC:1.14.13.21] | (RefSeq) F3'H, VvF3'h3, VvF3'h4; flavonoid 3' hydroxylase	Flavonoid biosynthesis (ko00941);; Flavone and flavonol biosynthesis (ko00944)	[Q]	Secondary metabolites biosynthesis, transport and catabolism	Cytochrome P450	Flavonoid 3&apos;-monooxygenase OS=Petunia hybrida OX=4102 GN=CYP75B2 PE=2 SV=1	Q	Secondary metabolites biosynthesis, transport and catabolism	flavonoid 3&apos;-hydroxylase [Chrysanthemum x morifolium]
Flavonoid	PWA95778.1	gene3814	blue	0.9894	[R]	General function prediction only	Molecular Function: 2'-hydroxyisoflavone reductase activity (GO:0047526);; Biological Process: oxidation-reduction process (GO:0055114);;	--	--	--	--	NmrA-like family;; NAD(P)H-binding;; NAD dependent epimerase/dehydratase family;; 3-beta hydroxysteroid dehydrogenase/isomerase family	Isoflavone reductase homolog OS=Lupinus albus OX=3870 PE=2 SV=1	S	Function unknown	isoflavone reductase homolog [Lactuca sativa]
Flavonoid	PWA45407.1	gene51029	blue	0.9848	[R]	General function prediction only	Molecular Function: 2'-hydroxyisoflavone reductase activity (GO:0047526);; Biological Process: oxidation-reduction process (GO:0055114);;	--	--	--	--	NmrA-like family;; NAD(P)H-binding;; NAD dependent epimerase/dehydratase family;; 3-beta hydroxysteroid dehydrogenase/isomerase family	Isoflavone reductase homolog OS=Lupinus albus OX=3870 PE=2 SV=1	S	Function unknown	isoflavone reductase homolog [Lactuca sativa]
Flavonoid	PWA51715.1	gene44997	blue	0.8006	--	--	Biological Process: flavonoid biosynthetic process (GO:0009813);; Molecular Function: chalcone isomerase activity (GO:0045430);;	--	--	--	--	Chalcone-flavanone isomerase	Probable chalcone--flavonone isomerase 3 OS=Arabidopsis thaliana OX=3702 GN=CHI3 PE=1 SV=1	S	Function unknown	enhancer of flavonoid production [Chrysanthemum seticuspe]
Flavonoid	PWA55631.1	gene41289	blue	0.9429	[Q]	Secondary metabolites biosynthesis, transport and catabolism	Molecular Function: iron ion binding (GO:0005506);; Cellular Component: cytoplasm (GO:0005737);; Molecular Function: L-ascorbic acid binding (GO:0031418);; Molecular Function: flavonol synthase activity (GO:0045431);; Molecular Function: naringenin 3-dioxygenase activity (GO:0045486);; Biological Process: flavonol biosynthetic process (GO:0051555);; Biological Process: oxidation-reduction process…	K05278|7.27587e-164|spen:107004995|K05278 flavonol synthase [EC:1.14.11.23] | (RefSeq) flavonol synthase/flavanone 3-hydroxylase	Flavonoid biosynthesis (ko00941)	[QR]	Secondary metabolites biosynthesis, transport and catabolism;; General function prediction only	2OG-Fe(II) oxygenase superfamily;; non-haem dioxygenase in morphine synthesis N-terminal	Flavonol synthase/flavanone 3-hydroxylase OS=Eustoma exaltatum subsp. russellianum OX=52518 GN=FLS PE=2 SV=1	S	Function unknown	flavonol synthase/flavanone 3-hydroxylase-like [Helianthus annuus]
Flavonoid	PWA89528.1	gene9606	blue	0.7094	--	--	Biological Process: flavonoid biosynthetic process (GO:0009813);; Molecular Function: chalcone isomerase activity (GO:0045430);;	--	--	--	--	Chalcone-flavanone isomerase;; Chalcone isomerase like	Probable chalcone--flavonone isomerase 3 OS=Arabidopsis thaliana OX=3702 GN=CHI3 PE=1 SV=1	S	Function unknown	enhancer of flavonoid production [Chrysanthemum seticuspe]
Flavonoid	PWA67836.1	gene29780	blue	0.7925	--	--	Biological Process: flavonoid biosynthetic process (GO:0009813);; Molecular Function: chalcone isomerase activity (GO:0045430);;	K01859|1.05514e-111|pper:PRUPE_ppa011276mg|K01859 chalcone isomerase [EC:5.5.1.6] | (RefSeq) hypothetical protein	Flavonoid biosynthesis (ko00941)	--	--	Chalcone-flavanone isomerase	Chalcone--flavonone isomerase 2 OS=Chrysanthemum morifolium OX=41568 GN=CHI2 PE=2 SV=1	G	Carbohydrate transport and metabolism	RecName: Full=Chalcone--flavonone isomerase 2; Short=Chalcone isomerase 2; AltName: Full=DgCHI2
Flavonoid	PWA62791.1	gene34526	blue	0.7317	[QR]	Secondary metabolites biosynthesis, transport and catabolism;; General function prediction only	Molecular Function: zinc ion binding (GO:0008270);; Molecular Function: oxidoreductase activity (GO:0016491);; Biological Process: oxidation-reduction process (GO:0055114);;	--	--	[R]	General function prediction only	N-terminal domain of oxidoreductase;; Zinc-binding dehydrogenase;; Zinc-binding dehydrogenase	2-alkenal reductase (NADP(+)-dependent) OS=Nicotiana tabacum OX=4097 GN=DBR PE=1 SV=1	S	Function unknown	2-alkenal reductase (NADP(+)-dependent) [Helianthus annuus]
Flavonoid	PWA65027.1	gene32420	blue	0.8292	[Q]	Secondary metabolites biosynthesis, transport and catabolism	Biological Process: flavonoid biosynthetic process (GO:0009813);; Molecular Function: naringenin-chalcone synthase activity (GO:0016210);;	K00660|0|egr:104419089|K00660 chalcone synthase [EC:2.3.1.74] | (RefSeq) chalcone synthase 3	Flavonoid biosynthesis (ko00941);; Circadian rhythm - plant (ko04712)	--	--	Chalcone and stilbene synthases, N-terminal domain;; Chalcone and stilbene synthases, C-terminal domain;; 3-Oxoacyl-[acyl-carrier-protein (ACP)] synthase III C terminal;; FAE1/Type III polyketide synthase-like protein;; 3-Oxoacyl-[acyl-carrier-protein (ACP)] synthase III	Chalcone synthase OS=Callistephus chinensis OX=13379 GN=CHS PE=2 SV=2	Q	Secondary metabolites biosynthesis, transport and catabolism	chalcone synthase [Chrysanthemum boreale]
Transcription factor	PWA43096.1	gene53236	blue	0.998	--	--	Molecular Function: DNA binding (GO:0003677);; Molecular Function: transcription factor activity, sequence-specific DNA binding (GO:0003700);; Cellular Component: nucleus (GO:0005634);; Biological Process: regulation of transcription, DNA-templated (GO:0006355);;	--	--	--	--	AP2 domain	Ethylene-responsive transcription factor 13 OS=Arabidopsis thaliana OX=3702 GN=ERF13 PE=2 SV=2	--	--	ORA [Artemisia annua]
Transcription factor	PWA72034.1	gene25870	blue	0.7789	--	--	Biological Process: transcription, DNA-templated (GO:0006351);;	--	--	--	--	AP2 domain	Ethylene-responsive transcription factor WIN1 OS=Arabidopsis thaliana OX=3702 GN=WIN1 PE=2 SV=1	K	Transcription	ethylene-responsive transcription factor WIN1-like [Lactuca sativa]
Transcription factor	PWA38932.1	gene57258	blue	0.9058	--	--	Cellular Component: nucleus (GO:0005634);; Biological Process: regulation of transcription, DNA-templated (GO:0006355);; Molecular Function: lipid binding (GO:0008289);; Molecular Function: sequence-specific DNA binding (GO:0043565);;	K09338|0|vvi:100260889|K09338 homeobox-leucine zipper protein | (RefSeq) homeobox-leucine zipper protein ANTHOCYANINLESS 2	--	--	--	START domain;; Homeobox domain	Homeobox-leucine zipper protein ANTHOCYANINLESS 2 OS=Arabidopsis thaliana OX=3702 GN=ANL2 PE=2 SV=1	K	Transcription	Homeobox, conserved site-containing protein [Cynara cardunculus var. scolymus]
Transcription factor	PWA95427.1	gene4160	blue	0.7013	--	--	Cellular Component: nucleus (GO:0005634);; Biological Process: regulation of transcription, DNA-templated (GO:0006355);; Molecular Function: lipid binding (GO:0008289);; Molecular Function: sequence-specific DNA binding (GO:0043565);;	K09338|0|sind:105167974|K09338 homeobox-leucine zipper protein | (RefSeq) homeobox-leucine zipper protein MERISTEM L1-like	--	--	--	START domain;; Homeobox domain	Homeobox-leucine zipper protein PROTODERMAL FACTOR 2 OS=Arabidopsis thaliana OX=3702 GN=PDF2 PE=2 SV=1	K	Transcription	homeobox-leucine zipper protein MERISTEM L1-like isoform X1 [Lactuca sativa]
Transcription factor	PWA95428.1	gene4160	blue	0.7013	--	--	Cellular Component: nucleus (GO:0005634);; Biological Process: regulation of transcription, DNA-templated (GO:0006355);; Molecular Function: lipid binding (GO:0008289);; Molecular Function: sequence-specific DNA binding (GO:0043565);;	K09338|0|sind:105167974|K09338 homeobox-leucine zipper protein | (RefSeq) homeobox-leucine zipper protein MERISTEM L1-like	--	--	--	START domain;; Homeobox domain	Homeobox-leucine zipper protein PROTODERMAL FACTOR 2 OS=Arabidopsis thaliana OX=3702 GN=PDF2 PE=2 SV=1	K	Transcription	homeobox-leucine zipper protein MERISTEM L1-like isoform X1 [Lactuca sativa]
Transcription factor	PWA62465.1	gene34840	blue	0.7084	--	--	Cellular Component: nucleus (GO:0005634);; Biological Process: regulation of transcription, DNA-templated (GO:0006355);; Molecular Function: lipid binding (GO:0008289);; Molecular Function: sequence-specific DNA binding (GO:0043565);;	K09338|0|sind:105167974|K09338 homeobox-leucine zipper protein | (RefSeq) homeobox-leucine zipper protein MERISTEM L1-like	--	--	--	START domain;; Homeobox domain	Homeobox-leucine zipper protein PROTODERMAL FACTOR 2 OS=Arabidopsis thaliana OX=3702 GN=PDF2 PE=2 SV=1	K	Transcription	homeobox-leucine zipper protein MERISTEM L1-like [Lactuca sativa]
Transcription factor	PWA90285.1	gene8928	blue	0.7199	--	--	Molecular Function: transcription factor activity, sequence-specific DNA binding (GO:0003700);; Cellular Component: nucleus (GO:0005634);; Biological Process: regulation of transcription, DNA-templated (GO:0006355);; Biological Process: response to water deprivation (GO:0009414);; Biological Process: ethylene-activated signaling pathway (GO:0009873);; Biological Process: cutin biosynthetic proces…	--	--	--	--	AP2 domain	Ethylene-responsive transcription factor WIN1 OS=Arabidopsis thaliana OX=3702 GN=WIN1 PE=2 SV=1	K	Transcription	putative integrase-type DNA-binding superfamily protein [Helianthus annuus]
Transcription factor	PWA45316.1	gene51112	blue	0.9684	--	--	Molecular Function: DNA binding (GO:0003677);; Molecular Function: transcription factor activity, sequence-specific DNA binding (GO:0003700);; Cellular Component: nucleus (GO:0005634);; Biological Process: regulation of transcription, DNA-templated (GO:0006355);; Cellular Component: integral component of membrane (GO:0016021);; Molecular Function: protein dimerization activity (GO:0046983);;	K09264|1.38802e-123|nnu:104597886|K09264 MADS-box transcription factor, plant | (RefSeq) SEP1; developmental protein SEPALLATA 1	--	[K]	Transcription	K-box region;; SRF-type transcription factor (DNA-binding and dimerisation domain)	MADS-box protein EJ2 OS=Solanum lycopersicum OX=4081 GN=EJ2 PE=1 SV=1	K	Transcription	GRCD4 protein [Gerbera hybrid cultivar]
Transcription factor	PWA62036.1	gene35238	blue	0.9661	--	--	Molecular Function: DNA binding (GO:0003677);; Molecular Function: transcription factor activity, sequence-specific DNA binding (GO:0003700);; Cellular Component: nucleus (GO:0005634);; Biological Process: regulation of transcription, DNA-templated (GO:0006355);; Biological Process: multicellular organism development (GO:0007275);;	K09285|1.34371e-127|sot:102591293|K09285 AP2-like factor, ANT lineage | (RefSeq) AP2-like ethylene-responsive transcription factor At1g16060	--	--	--	AP2 domain	AP2-like ethylene-responsive transcription factor At1g16060 OS=Arabidopsis thaliana OX=3702 GN=At1g16060 PE=2 SV=1	K	Transcription	AP2-like ethylene-responsive transcription factor At1g16060 [Helianthus annuus]
Transcription factor	PWA39522.1	gene56682	blue	0.8164	--	--	Molecular Function: DNA binding (GO:0003677);; Molecular Function: transcription factor activity, sequence-specific DNA binding (GO:0003700);; Cellular Component: nucleus (GO:0005634);; Biological Process: regulation of transcription, DNA-templated (GO:0006355);; Molecular Function: identical protein binding (GO:0042802);; Molecular Function: protein dimerization activity (GO:0046983);;	--	--	[K]	Transcription	SRF-type transcription factor (DNA-binding and dimerisation domain);; K-box region	Agamous-like MADS-box protein AGL9 homolog OS=Petunia hybrida OX=4102 GN=FBP2 PE=1 SV=2	K	Transcription	MADS-box transcription factor CDM44 [Chrysanthemum x morifolium]
Transcription factor	PWA42503.1	gene53795	blue	0.7868	--	--	Molecular Function: transcription factor activity, sequence-specific DNA binding (GO:0003700);; Cellular Component: nucleus (GO:0005634);; Biological Process: regulation of transcription, DNA-templated (GO:0006355);; Molecular Function: sequence-specific DNA binding (GO:0043565);;	--	--	[K]	Transcription	Homeobox domain;; Homeobox associated leucine zipper;; Homeobox KN domain	Putative homeobox-leucine zipper protein ATHB-51 OS=Arabidopsis thaliana OX=3702 GN=ATHB-51 PE=2 SV=2	K	Transcription	homeobox-leucine zipper protein ATHB-22-like [Helianthus annuus]
Transcription factor	PWA55106.1	gene41790	blue	0.9844	--	--	--	--	--	--	--	AP2 domain	Ethylene-responsive transcription factor 13 OS=Arabidopsis thaliana OX=3702 GN=ERF13 PE=2 SV=2	K	Transcription	ethylene-responsive transcription factor ERF115-like [Helianthus annuus]
Transcription factor	PWA88965.1	gene10155	blue	0.8645	--	--	Cellular Component: nucleus (GO:0005634);; Molecular Function: protein heterodimerization activity (GO:0046982);;	--	--	[K]	Transcription	Histone-like transcription factor (CBF/NF-Y) and archaeal histone;; Core histone H2A/H2B/H3/H4;; CENP-W protein	Nuclear transcription factor Y subunit C-4 OS=Arabidopsis thaliana OX=3702 GN=NFYC4 PE=2 SV=1	K	Transcription	Histone-fold [Cynara cardunculus var. scolymus]
Transcription factor	PWA77769.1	gene20567	blue	0.79	--	--	Molecular Function: DNA binding (GO:0003677);; Molecular Function: transcription factor activity, sequence-specific DNA binding (GO:0003700);; Cellular Component: nucleus (GO:0005634);; Biological Process: regulation of transcription, DNA-templated (GO:0006355);; Biological Process: fruit ripening, climacteric (GO:0009836);; Biological Process: regulation of ethylene biosynthetic process (GO:0010…	K09264|1.57789e-96|sot:102601573|K09264 MADS-box transcription factor, plant | (RefSeq) MADS-box protein CMB1	--	[K]	Transcription	K-box region;; SRF-type transcription factor (DNA-binding and dimerisation domain)	MADS-box protein 04g005320 OS=Solanum lycopersicum OX=4081 GN=Solyc04g005320 PE=3 SV=1	K	Transcription	SEPALLATA-like MADS box protein GRCD6 [Gerbera hybrid cultivar]
Transcription factor	PWA77768.1	gene20566	blue	0.9544	--	--	Molecular Function: DNA binding (GO:0003677);; Molecular Function: transcription factor activity, sequence-specific DNA binding (GO:0003700);; Cellular Component: nucleus (GO:0005634);; Biological Process: regulation of transcription, DNA-templated (GO:0006355);; Molecular Function: protein dimerization activity (GO:0046983);;	K09264|3.1993e-101|rcu:8264605|K09264 MADS-box transcription factor, plant | (RefSeq) truncated transcription factor CAULIFLOWER A	--	[K]	Transcription	K-box region;; SRF-type transcription factor (DNA-binding and dimerisation domain)	Agamous-like MADS-box protein AGL8 homolog OS=Solanum tuberosum OX=4113 PE=2 SV=1	K	Transcription	APETALA1 like protein [Chrysanthemum seticuspe f. boreale]
Transcription factor	PWA83424.1	gene15303	blue	0.9925	--	--	Cellular Component: nucleus (GO:0005634);; Biological Process: regulation of transcription, DNA-templated (GO:0006355);; Molecular Function: sequence-specific DNA binding (GO:0043565);;	K09338|5.69171e-76|spen:107010489|K09338 homeobox-leucine zipper protein | (RefSeq) homeobox-leucine zipper protein ATHB-40	--	[K]	Transcription	Homeobox domain;; Homeobox KN domain	Homeobox-leucine zipper protein ATHB-40 OS=Arabidopsis thaliana OX=3702 GN=ATHB-40 PE=2 SV=3	K	Transcription	Helix-turn-helix motif-containing protein [Cynara cardunculus var. scolymus]
Transcription factor	PWA68188.1	gene29446	blue	0.7713	--	--	Cellular Component: P-body (GO:0000932);; Biological Process: mRNA catabolic process (GO:0006402);; Biological Process: negative regulation of translation (GO:0017148);; Cellular Component: CCR4-NOT core complex (GO:0030015);;	K12606|0|sind:105174887|K12606 CCR4-NOT transcription complex subunit 9 | (RefSeq) cell differentiation protein RCD1 homolog	RNA degradation (ko03018)	[R]	General function prediction only	Cell differentiation family, Rcd1-like	--	S	Function unknown	CCR4-NOT transcription complex subunit 9 [Helianthus annuus]
Transcription factor	PWA70731.1	gene27078	blue	0.9898	--	--	--	K09422|7.91659e-75|jcu:105643010|K09422 myb proto-oncogene protein, plant | (RefSeq) transcription repressor MYB6	--	[K]	Transcription	Myb-like DNA-binding domain;; Myb-like DNA-binding domain	Transcription factor MYB41 OS=Arabidopsis thaliana OX=3702 GN=MYB17 PE=1 SV=1	K	Transcription	MYB1 [Artemisia annua]
Transcription factor	PWA64875.1	gene32569	blue	0.8737	--	--	Molecular Function: DNA binding (GO:0003677);;	K09422|1.20057e-46|nnu:104604454|K09422 myb proto-oncogene protein, plant | (RefSeq) transcription repressor MYB6-like	--	[K]	Transcription	Myb-like DNA-binding domain;; Myb-like DNA-binding domain	Transcription factor RAX2 OS=Arabidopsis thaliana OX=3702 GN=RAX2 PE=1 SV=1	K	Transcription	transcription factor RAX2-like [Lactuca sativa]
Transcription factor	PWA72752.1	gene25210	blue	0.8954	--	--	--	--	--	--	--	TCP family transcription factor	Transcription factor TCP12 OS=Arabidopsis thaliana OX=3702 GN=TCP12 PE=2 SV=1	K	Transcription	Transcription factor, TCP [Cynara cardunculus var. scolymus]
Transcription factor	PWA75332.1	gene22838	blue	0.8605	--	--	--	--	--	--	--	--	Transcription factor PAR2 OS=Arabidopsis thaliana OX=3702 GN=PAR2 PE=3 SV=1	S	Function unknown	hypothetical protein LSAT_3X47940 [Lactuca sativa]
Transcription factor	PWA34609.1	gene61462	blue	0.8939	--	--	Biological Process: base-excision repair (GO:0006284);; Molecular Function: methyltransferase activity (GO:0008168);; Biological Process: methylation (GO:0032259);; Molecular Function: 4 iron, 4 sulfur cluster binding (GO:0051539);;	--	--	--	--	RRM in Demeter;; Permuted single zf-CXXC unit	Transcriptional activator DEMETER OS=Arabidopsis thaliana OX=3702 GN=DME PE=1 SV=2	L	Replication, recombination and repair	protein ROS1-like [Helianthus annuus]
Transcription factor	PWA61873.1	gene35396	blue	0.7901	--	--	--	--	--	--	--	TCP family transcription factor	Transcription factor TCP13 OS=Arabidopsis thaliana OX=3702 GN=TCP13 PE=1 SV=1	K	Transcription	transcription factor TCP13-like isoform X1 [Lactuca sativa]
Fatty acid	PWA87451.1	gene11563	blue	0.8502	[C]	Energy production and conversion	Molecular Function: dihydrolipoyllysine-residue acetyltransferase activity (GO:0004742);; Cellular Component: mitochondrion (GO:0005739);; Cellular Component: plasma membrane (GO:0005886);; Biological Process: glycolytic process (GO:0006096);; Cellular Component: chloroplast stroma (GO:0009570);; Biological Process: embryo development ending in seed dormancy (GO:0009793);; Cellular Component: chl…	K00627|0|bna:106345655|K00627 pyruvate dehydrogenase E2 component (dihydrolipoamide acetyltransferase) [EC:2.3.1.12] | (RefSeq) dihydrolipoyllysine-residue acetyltransferase component 5 of pyruvate dehydrogenase complex, chloroplastic-like	Glycolysis / Gluconeogenesis (ko00010);; Citrate cycle (TCA cycle) (ko00020);; Pyruvate metabolism (ko00620);; Carbon metabolism (ko01200)	[C]	Energy production and conversion	2-oxoacid dehydrogenases acyltransferase (catalytic domain);; Biotin-requiring enzyme;; e3 binding domain	Dihydrolipoyllysine-residue acetyltransferase component 5 of pyruvate dehydrogenase complex, chloroplastic OS=Arabidopsis thaliana OX=3702 GN=EMB3003 PE=2 SV=1	C	Energy production and conversion	dihydrolipoyllysine-residue acetyltransferase component 5 of pyruvate dehydrogenase complex, chloroplastic [Lactuca sativa]
Fatty acid	PWA62297.1	gene34996	blue	0.9542	[I]	Lipid transport and metabolism	Molecular Function: [acyl-carrier-protein] S-malonyltransferase activity (GO:0004314);; Biological Process: metabolic process (GO:0008152);; Cellular Component: chloroplast stroma (GO:0009570);;	K00645|0|spen:107008127|K00645 [acyl-carrier-protein] S-malonyltransferase [EC:2.3.1.39] | (RefSeq) malonyl CoA-acyl carrier protein transacylase	Fatty acid biosynthesis (ko00061);; Fatty acid metabolism (ko01212)	[I]	Lipid transport and metabolism	Acyl transferase domain	--	I	Lipid transport and metabolism	uncharacterized protein LOC111912883 [Lactuca sativa]
Fatty acid	PWA96195.1	gene3442	blue	0.9487	[C]	Energy production and conversion	Molecular Function: dihydrolipoyllysine-residue acetyltransferase activity (GO:0004742);; Biological Process: metabolic process (GO:0008152);; Cellular Component: chloroplast thylakoid (GO:0009534);; Cellular Component: chloroplast stroma (GO:0009570);; Cellular Component: chloroplast envelope (GO:0009941);; Cellular Component: membrane (GO:0016020);; Cellular Component: cytosolic ribosome (GO:00…	K00627|2.61878e-126|rcu:8269690|K00627 pyruvate dehydrogenase E2 component (dihydrolipoamide acetyltransferase) [EC:2.3.1.12] | (RefSeq) dihydrolipoyllysine-residue acetyltransferase component 4 of pyruvate dehydrogenase complex, chloroplastic	Glycolysis / Gluconeogenesis (ko00010);; Citrate cycle (TCA cycle) (ko00020);; Pyruvate metabolism (ko00620);; Carbon metabolism (ko01200)	[C]	Energy production and conversion	2-oxoacid dehydrogenases acyltransferase (catalytic domain);; Zinc finger C-x8-C-x5-C-x3-H type (and similar)	Dihydrolipoyllysine-residue acetyltransferase component 4 of pyruvate dehydrogenase complex, chloroplastic OS=Arabidopsis thaliana OX=3702 GN=LTA2 PE=2 SV=1	C	Energy production and conversion	2-oxoacid dehydrogenase acyltransferase, catalytic domain-containing protein [Cynara cardunculus var. scolymus]
Fatty acid	PWA86339.1	gene12602	blue	0.9943	[Q]	Secondary metabolites biosynthesis, transport and catabolism	Biological Process: fatty acid biosynthetic process (GO:0006633);; Cellular Component: integral component of membrane (GO:0016021);; Molecular Function: transferase activity, transferring acyl groups other than amino-acyl groups (GO:0016747);;	K15397|0|vvi:100252441|K15397 3-ketoacyl-CoA synthase [EC:2.3.1.199] | (RefSeq) 3-ketoacyl-CoA synthase 6	Fatty acid elongation (ko00062)	--	--	FAE1/Type III polyketide synthase-like protein;; 3-Oxoacyl-[acyl-carrier-protein (ACP)] synthase III C terminal;; Chalcone and stilbene synthases, C-terminal domain	3-ketoacyl-CoA synthase 5 OS=Arabidopsis thaliana OX=3702 GN=KCS5 PE=2 SV=1	I	Lipid transport and metabolism	3-ketoacyl-CoA synthase 5-like [Helianthus annuus]
Fatty acid	PWA62601.1	gene34699	blue	0.8885	[I]	Lipid transport and metabolism	--	K00208|0|sind:105162497|K00208 enoyl-[acyl-carrier protein] reductase I [EC:1.3.1.9 1.3.1.10] | (RefSeq) enoyl-[acyl-carrier-protein] reductase [NADH], chloroplastic-like	Fatty acid biosynthesis (ko00061);; Biotin metabolism (ko00780);; Fatty acid metabolism (ko01212)	[R]	General function prediction only	Enoyl-(Acyl carrier protein) reductase;; short chain dehydrogenase;; Trans-2-enoyl-CoA reductase catalytic region	Enoyl-[acyl-carrier-protein] reductase [NADH], chloroplastic OS=Arabidopsis thaliana OX=3702 GN=MOD1 PE=1 SV=1	I	Lipid transport and metabolism	enoyl-[acyl-carrier-protein] reductase [NADH], chloroplastic-like [Helianthus annuus]
Fatty acid	PWA43846.1	gene52519	blue	0.9682	[IQ]	Lipid transport and metabolism;; Secondary metabolites biosynthesis, transport and catabolism	Biological Process: fatty acid biosynthetic process (GO:0006633);; Molecular Function: transferase activity, transferring acyl groups other than amino-acyl groups (GO:0016747);;	K09458|0|gra:105769588|K09458 3-oxoacyl-[acyl-carrier-protein] synthase II [EC:2.3.1.179] | (RefSeq) 3-oxoacyl-[acyl-carrier-protein] synthase I, chloroplastic	Fatty acid biosynthesis (ko00061);; Biotin metabolism (ko00780);; Fatty acid metabolism (ko01212)	[IQ]	Lipid transport and metabolism;; Secondary metabolites biosynthesis, transport and catabolism	Beta-ketoacyl synthase, N-terminal domain;; Beta-ketoacyl synthase, C-terminal domain	3-oxoacyl-[acyl-carrier-protein] synthase I, chloroplastic OS=Arabidopsis thaliana OX=3702 GN=KAS1 PE=1 SV=2	I	Lipid transport and metabolism	3-oxoacyl-[acyl-carrier-protein] synthase I, chloroplastic-like [Lactuca sativa]
Fatty acid	PWA68721.1	gene28950	blue	0.8495	[Q]	Secondary metabolites biosynthesis, transport and catabolism	Biological Process: fatty acid biosynthetic process (GO:0006633);; Cellular Component: integral component of membrane (GO:0016021);; Molecular Function: transferase activity, transferring acyl groups other than amino-acyl groups (GO:0016747);;	K15397|0|sind:105170368|K15397 3-ketoacyl-CoA synthase [EC:2.3.1.199] | (RefSeq) 3-ketoacyl-CoA synthase 12	Fatty acid elongation (ko00062)	--	--	FAE1/Type III polyketide synthase-like protein;; 3-Oxoacyl-[acyl-carrier-protein (ACP)] synthase III C terminal;; Chalcone and stilbene synthases, C-terminal domain	3-ketoacyl-CoA synthase 12 OS=Arabidopsis thaliana OX=3702 GN=KCS12 PE=2 SV=1	Q	Secondary metabolites biosynthesis, transport and catabolism	3-ketoacyl-CoA synthase 12-like [Helianthus annuus]
Fatty acid	Artemisia_annua_newGene_21842	Artemisia_annua_newGene_21842	blue	0.9564	[IQ]	Lipid transport and metabolism;; Secondary metabolites biosynthesis, transport and catabolism	Biological Process: fatty acid biosynthetic process (GO:0006633);; Molecular Function: transferase activity, transferring acyl groups other than amino-acyl groups (GO:0016747);;	K09458|0|gra:105769588|K09458 3-oxoacyl-[acyl-carrier-protein] synthase II [EC:2.3.1.179] | (RefSeq) 3-oxoacyl-[acyl-carrier-protein] synthase I, chloroplastic	Fatty acid biosynthesis (ko00061);; Biotin metabolism (ko00780);; Fatty acid metabolism (ko01212)	[IQ]	Lipid transport and metabolism;; Secondary metabolites biosynthesis, transport and catabolism	Beta-ketoacyl synthase, N-terminal domain;; Beta-ketoacyl synthase, C-terminal domain	3-oxoacyl-[acyl-carrier-protein] synthase I, chloroplastic OS=Arabidopsis thaliana OX=3702 GN=KAS1 PE=1 SV=2	I	Lipid transport and metabolism	3-oxoacyl-[acyl-carrier-protein] synthase I, chloroplastic-like [Lactuca sativa]
Fatty acid	PWA43907.1	gene52459	blue	0.9784	[IQ]	Lipid transport and metabolism;; Secondary metabolites biosynthesis, transport and catabolism	Biological Process: fatty acid biosynthetic process (GO:0006633);; Molecular Function: transferase activity, transferring acyl groups other than amino-acyl groups (GO:0016747);;	K09458|0|nnu:104585947|K09458 3-oxoacyl-[acyl-carrier-protein] synthase II [EC:2.3.1.179] | (RefSeq) 3-oxoacyl-[acyl-carrier-protein] synthase I, chloroplastic	Fatty acid biosynthesis (ko00061);; Biotin metabolism (ko00780);; Fatty acid metabolism (ko01212)	[IQ]	Lipid transport and metabolism;; Secondary metabolites biosynthesis, transport and catabolism	Beta-ketoacyl synthase, N-terminal domain;; Beta-ketoacyl synthase, C-terminal domain	3-oxoacyl-[acyl-carrier-protein] synthase I, chloroplastic OS=Arabidopsis thaliana OX=3702 GN=KAS1 PE=1 SV=2	I	Lipid transport and metabolism	3-oxoacyl-[acyl-carrier-protein] synthase I, chloroplastic-like [Lactuca sativa]
Fatty acid	PWA69040.1	gene28665	blue	0.9837	[Q]	Secondary metabolites biosynthesis, transport and catabolism	Biological Process: fatty acid biosynthetic process (GO:0006633);; Cellular Component: integral component of membrane (GO:0016021);; Molecular Function: transferase activity, transferring acyl groups other than amino-acyl groups (GO:0016747);;	K15397|0|fve:101298755|K15397 3-ketoacyl-CoA synthase [EC:2.3.1.199] | (RefSeq) 3-ketoacyl-CoA synthase 4-like	Fatty acid elongation (ko00062)	--	--	FAE1/Type III polyketide synthase-like protein;; 3-Oxoacyl-[acyl-carrier-protein (ACP)] synthase III C terminal;; Chalcone and stilbene synthases, C-terminal domain;; Chalcone and stilbene synthases, N-terminal domain	3-ketoacyl-CoA synthase 4 OS=Arabidopsis thaliana OX=3702 GN=KCS4 PE=2 SV=1	I	Lipid transport and metabolism	3-ketoacyl-CoA synthase 9-like [Lactuca sativa]
Fatty acid	Artemisia_annua_newGene_21841	Artemisia_annua_newGene_21841	blue	0.7795	[IQ]	Lipid transport and metabolism;; Secondary metabolites biosynthesis, transport and catabolism	Biological Process: fatty acid biosynthetic process (GO:0006633);; Molecular Function: transferase activity, transferring acyl groups other than amino-acyl groups (GO:0016747);;	K09458|0|vvi:100258842|K09458 3-oxoacyl-[acyl-carrier-protein] synthase II [EC:2.3.1.179] | (RefSeq) 3-oxoacyl-[acyl-carrier-protein] synthase I, chloroplastic	Fatty acid biosynthesis (ko00061);; Biotin metabolism (ko00780);; Fatty acid metabolism (ko01212)	[IQ]	Lipid transport and metabolism;; Secondary metabolites biosynthesis, transport and catabolism	Beta-ketoacyl synthase, N-terminal domain;; Beta-ketoacyl synthase, C-terminal domain	3-oxoacyl-[acyl-carrier-protein] synthase I, chloroplastic OS=Arabidopsis thaliana OX=3702 GN=KAS1 PE=1 SV=2	I	Lipid transport and metabolism	3-oxoacyl-[acyl-carrier-protein] synthase I, chloroplastic-like [Lactuca sativa]
Fatty acid	PWA76996.1	gene21297	blue	0.985	[IQR]	Lipid transport and metabolism;; Secondary metabolites biosynthesis, transport and catabolism;; General function prediction only	Molecular Function: 3-oxoacyl-[acyl-carrier-protein] reductase (NADPH) activity (GO:0004316);; Biological Process: fatty acid biosynthetic process (GO:0006633);; Molecular Function: NAD binding (GO:0051287);; Biological Process: oxidation-reduction process (GO:0055114);;	K00059|6.79496e-136|pop:POPTR_0010s06620g|K00059 3-oxoacyl-[acyl-carrier protein] reductase [EC:1.1.1.100] | (RefSeq) POPTRDRAFT_726104; 3-oxoacyl-[acyl-carrier-protein] reductase	Fatty acid biosynthesis (ko00061);; Biotin metabolism (ko00780);; Biosynthesis of unsaturated fatty acids (ko01040);; Fatty acid metabolism (ko01212)	[I]	Lipid transport and metabolism	short chain dehydrogenase;; Enoyl-(Acyl carrier protein) reductase;; KR domain	3-oxoacyl-[acyl-carrier-protein] reductase, chloroplastic OS=Cuphea lanceolata OX=3930 GN=CLKR27 PE=2 SV=1	S	Function unknown	3-oxoacyl-[acyl-carrier-protein] reductase 4-like [Lactuca sativa]
Fatty acid	PWA81829.1	gene16775	blue	0.8748	[CR]	Energy production and conversion;; General function prediction only	Molecular Function: copper ion binding (GO:0005507);; Molecular Function: ATP binding (GO:0005524);; Cellular Component: nucleus (GO:0005634);; Cellular Component: mitochondrion (GO:0005739);; Molecular Function: zinc ion binding (GO:0008270);; Cellular Component: chloroplast (GO:0009507);; Molecular Function: oxidoreductase activity (GO:0016491);; Biological Process: oxidation-reduction process …	K07512|0|vvi:100257075|K07512 mitochondrial trans-2-enoyl-CoA reductase [EC:1.3.1.38] | (RefSeq) probable trans-2-enoyl-CoA reductase, mitochondrial	Fatty acid elongation (ko00062);; Fatty acid metabolism (ko01212)	[KC]	Transcription;; Energy production and conversion	Zinc-binding dehydrogenase;; Alcohol dehydrogenase GroES-like domain	Enoyl-[acyl-carrier-protein] reductase, mitochondrial OS=Arabidopsis thaliana OX=3702 GN=At3g45770 PE=1 SV=1	C	Energy production and conversion	enoyl-[acyl-carrier-protein] reductase, mitochondrial [Lactuca sativa]
Fatty acid	PWA46588.1	gene49893	blue	0.9672	[IQ]	Lipid transport and metabolism;; Secondary metabolites biosynthesis, transport and catabolism	Biological Process: fatty acid biosynthetic process (GO:0006633);; Molecular Function: transferase activity, transferring acyl groups other than amino-acyl groups (GO:0016747);;	K09458|0|gra:105769588|K09458 3-oxoacyl-[acyl-carrier-protein] synthase II [EC:2.3.1.179] | (RefSeq) 3-oxoacyl-[acyl-carrier-protein] synthase I, chloroplastic	Fatty acid biosynthesis (ko00061);; Biotin metabolism (ko00780);; Fatty acid metabolism (ko01212)	[IQ]	Lipid transport and metabolism;; Secondary metabolites biosynthesis, transport and catabolism	Beta-ketoacyl synthase, N-terminal domain;; Beta-ketoacyl synthase, C-terminal domain	3-oxoacyl-[acyl-carrier-protein] synthase I, chloroplastic OS=Arabidopsis thaliana OX=3702 GN=KAS1 PE=1 SV=2	I	Lipid transport and metabolism	3-oxoacyl-[acyl-carrier-protein] synthase I, chloroplastic-like [Lactuca sativa]
Fatty acid	PWA80433.1	gene18091	blue	0.8984	[IQ]	Lipid transport and metabolism;; Secondary metabolites biosynthesis, transport and catabolism	Biological Process: fatty acid biosynthetic process (GO:0006633);; Molecular Function: transferase activity, transferring acyl groups other than amino-acyl groups (GO:0016747);;	K09458|0|nnu:104585947|K09458 3-oxoacyl-[acyl-carrier-protein] synthase II [EC:2.3.1.179] | (RefSeq) 3-oxoacyl-[acyl-carrier-protein] synthase I, chloroplastic	Fatty acid biosynthesis (ko00061);; Biotin metabolism (ko00780);; Fatty acid metabolism (ko01212)	[IQ]	Lipid transport and metabolism;; Secondary metabolites biosynthesis, transport and catabolism	Beta-ketoacyl synthase, N-terminal domain;; Beta-ketoacyl synthase, C-terminal domain	3-oxoacyl-[acyl-carrier-protein] synthase I, chloroplastic OS=Arabidopsis thaliana OX=3702 GN=KAS1 PE=1 SV=2	I	Lipid transport and metabolism	3-oxoacyl-[acyl-carrier-protein] synthase I, chloroplastic-like [Lactuca sativa]
Fatty acid	PWA75545.1	gene22643	blue	0.9931	[IQ]	Lipid transport and metabolism;; Secondary metabolites biosynthesis, transport and catabolism	Biological Process: fatty acid biosynthetic process (GO:0006633);; Molecular Function: transferase activity, transferring acyl groups other than amino-acyl groups (GO:0016747);;	K09458|0|gra:105769588|K09458 3-oxoacyl-[acyl-carrier-protein] synthase II [EC:2.3.1.179] | (RefSeq) 3-oxoacyl-[acyl-carrier-protein] synthase I, chloroplastic	Fatty acid biosynthesis (ko00061);; Biotin metabolism (ko00780);; Fatty acid metabolism (ko01212)	[IQ]	Lipid transport and metabolism;; Secondary metabolites biosynthesis, transport and catabolism	Beta-ketoacyl synthase, N-terminal domain;; Beta-ketoacyl synthase, C-terminal domain	3-oxoacyl-[acyl-carrier-protein] synthase I, chloroplastic OS=Arabidopsis thaliana OX=3702 GN=KAS1 PE=1 SV=2	I	Lipid transport and metabolism	3-oxoacyl-[acyl-carrier-protein] synthase I, chloroplastic-like [Lactuca sativa]
Fatty acid	PWA74649.1	gene23458	blue	0.958	[IQ]	Lipid transport and metabolism;; Secondary metabolites biosynthesis, transport and catabolism	Biological Process: fatty acid biosynthetic process (GO:0006633);; Molecular Function: transferase activity, transferring acyl groups other than amino-acyl groups (GO:0016747);;	K09458|0|sind:105175693|K09458 3-oxoacyl-[acyl-carrier-protein] synthase II [EC:2.3.1.179] | (RefSeq) 3-oxoacyl-[acyl-carrier-protein] synthase I, chloroplastic	Fatty acid biosynthesis (ko00061);; Biotin metabolism (ko00780);; Fatty acid metabolism (ko01212)	[IQ]	Lipid transport and metabolism;; Secondary metabolites biosynthesis, transport and catabolism	Beta-ketoacyl synthase, N-terminal domain;; Beta-ketoacyl synthase, C-terminal domain	3-oxoacyl-[acyl-carrier-protein] synthase I, chloroplastic OS=Arabidopsis thaliana OX=3702 GN=KAS1 PE=1 SV=2	I	Lipid transport and metabolism	3-oxoacyl-[acyl-carrier-protein] synthase I, chloroplastic [Helianthus annuus]
Fatty acid	PWA40403.1	gene55832	blue	0.8125	[R]	General function prediction only	Molecular Function: oxidoreductase activity (GO:0016491);; Biological Process: oxidation-reduction process (GO:0055114);;	K00574|0|pmum:103323914|K00574 cyclopropane-fatty-acyl-phospholipid synthase [EC:2.1.1.79] | (RefSeq) uncharacterized LOC103323914	--	--	--	Flavin containing amine oxidoreductase;; NAD(P)-binding Rossmann-like domain;; FAD dependent oxidoreductase;; Pyridine nucleotide-disulphide oxidoreductase;; HI0933-like protein;; FAD binding domain;; Pyridine nucleotide-disulphide oxidoreductase;; FAD binding domain	15-cis-phytoene desaturase, chloroplastic/chromoplastic OS=Capsicum annuum OX=4072 GN=PDS PE=1 SV=1	M	Cell wall/membrane/envelope biogenesis	uncharacterized protein LOC110927354 [Helianthus annuus]
Fatty acid	PWA94324.1	gene5142	blue	0.9378	--	--	Cellular Component: integral component of membrane (GO:0016021);;	--	--	--	--	--	--	S	Function unknown	hypothetical protein Ccrd_014343, partial [Cynara cardunculus var. scolymus]
Fatty acid	PWA43502.1	gene52849	blue	0.8376	[I]	Lipid transport and metabolism	--	K20416|2.09114e-129|sind:105158379|K20416 palmitoyl-[glycerolipid] 7-desaturase [EC:1.14.19.42] | (RefSeq) palmitoyl-monogalactosyldiacylglycerol delta-7 desaturase, chloroplastic	--	[I]	Lipid transport and metabolism	Fatty acid desaturase	Palmitoyl-monogalactosyldiacylglycerol delta-7 desaturase, chloroplastic OS=Arabidopsis thaliana OX=3702 GN=ADS3 PE=1 SV=2	I	Lipid transport and metabolism	palmitoyl-monogalactosyldiacylglycerol delta-7 desaturase, chloroplastic-like [Helianthus annuus]
Fatty acid	PWA67206.1	gene30368	blue	0.9962	[IQR]	Lipid transport and metabolism;; Secondary metabolites biosynthesis, transport and catabolism;; General function prediction only	Molecular Function: oxidoreductase activity (GO:0016491);; Biological Process: single-organism metabolic process (GO:0044710);;	K00059|2.28545e-93|mtr:MTR_3g085740|K00059 3-oxoacyl-[acyl-carrier protein] reductase [EC:1.1.1.100] | (RefSeq) 3-ketoacyl-(acyl-carrier) reductase	Fatty acid biosynthesis (ko00061);; Biotin metabolism (ko00780);; Biosynthesis of unsaturated fatty acids (ko01040);; Fatty acid metabolism (ko01212)	[I]	Lipid transport and metabolism	short chain dehydrogenase;; Enoyl-(Acyl carrier protein) reductase;; KR domain	3-oxoacyl-[acyl-carrier-protein] reductase, chloroplastic OS=Cuphea lanceolata OX=3930 GN=CLKR27 PE=2 SV=1	S	Function unknown	3-oxoacyl-[acyl-carrier-protein] reductase 4-like [Lactuca sativa]
Fatty acid	PWA46760.1	gene49725	blue	0.9496	[Q]	Secondary metabolites biosynthesis, transport and catabolism	Biological Process: fatty acid biosynthetic process (GO:0006633);; Cellular Component: integral component of membrane (GO:0016021);; Molecular Function: transferase activity, transferring acyl groups other than amino-acyl groups (GO:0016747);;	K15397|0|cit:102616815|K15397 3-ketoacyl-CoA synthase [EC:2.3.1.199] | (RefSeq) 3-ketoacyl-CoA synthase 19	Fatty acid elongation (ko00062)	--	--	FAE1/Type III polyketide synthase-like protein;; 3-Oxoacyl-[acyl-carrier-protein (ACP)] synthase III C terminal;; Chalcone and stilbene synthases, C-terminal domain	3-ketoacyl-CoA synthase 19 OS=Arabidopsis thaliana OX=3702 GN=KCS19 PE=2 SV=1	I	Lipid transport and metabolism	3-ketoacyl-CoA synthase 19-like [Helianthus annuus]
Fatty acid	PWA71928.1	gene25967	blue	0.9673	[C]	Energy production and conversion	Molecular Function: ATP binding (GO:0005524);;	K01648|0|csv:101209126|K01648 ATP citrate (pro-S)-lyase [EC:2.3.3.8] | (RefSeq) ATP-citrate synthase alpha chain protein 1	Citrate cycle (TCA cycle) (ko00020)	[C]	Energy production and conversion	ATP citrate lyase citrate-binding;; ATP-grasp domain	ATP-citrate synthase alpha chain protein 2 OS=Arabidopsis thaliana OX=3702 GN=ACLA-2 PE=2 SV=1	C	Energy production and conversion	ATP-citrate synthase alpha chain protein 2-like [Lactuca sativa]
Fatty acid	PWA73130.1	gene24849	blue	0.9811	[IQ]	Lipid transport and metabolism;; Secondary metabolites biosynthesis, transport and catabolism	Biological Process: fatty acid biosynthetic process (GO:0006633);; Molecular Function: transferase activity, transferring acyl groups other than amino-acyl groups (GO:0016747);;	K09458|0|gra:105769588|K09458 3-oxoacyl-[acyl-carrier-protein] synthase II [EC:2.3.1.179] | (RefSeq) 3-oxoacyl-[acyl-carrier-protein] synthase I, chloroplastic	Fatty acid biosynthesis (ko00061);; Biotin metabolism (ko00780);; Fatty acid metabolism (ko01212)	[IQ]	Lipid transport and metabolism;; Secondary metabolites biosynthesis, transport and catabolism	Beta-ketoacyl synthase, N-terminal domain;; Beta-ketoacyl synthase, C-terminal domain	3-oxoacyl-[acyl-carrier-protein] synthase I, chloroplastic OS=Arabidopsis thaliana OX=3702 GN=KAS1 PE=1 SV=2	I	Lipid transport and metabolism	3-oxoacyl-[acyl-carrier-protein] synthase I, chloroplastic-like [Lactuca sativa]
Fatty acid	PWA43563.1	gene52787	blue	0.9986	[IQ]	Lipid transport and metabolism;; Secondary metabolites biosynthesis, transport and catabolism	Biological Process: fatty acid biosynthetic process (GO:0006633);; Molecular Function: phosphopantetheine binding (GO:0031177);;	--	--	[CIQ]	Energy production and conversion;; Lipid transport and metabolism;; Secondary metabolites biosynthesis, transport and catabolism	Phosphopantetheine attachment site	Acyl carrier protein 1, chloroplastic OS=Casuarina glauca OX=3522 GN=ACP1 PE=2 SV=1	I	Lipid transport and metabolism	uncharacterized protein LOC111883556 [Lactuca sativa]
Fatty acid	PWA77283.1	gene21019	blue	0.9023	[I]	Lipid transport and metabolism	Cellular Component: cytoplasm (GO:0005737);; Biological Process: fatty acid biosynthetic process (GO:0006633);; Molecular Function: hydro-lyase activity (GO:0016836);;	K02372|3.01772e-111|gmx:100817945|K02372 3-hydroxyacyl-[acyl-carrier-protein] dehydratase [EC:4.2.1.59] | (RefSeq) 3-hydroxyacyl-[acyl-carrier-protein] dehydratase FabZ	Fatty acid biosynthesis (ko00061);; Biotin metabolism (ko00780);; Fatty acid metabolism (ko01212)	--	--	FabA-like domain;; MaoC like domain	--	I	Lipid transport and metabolism	uncharacterized protein LOC111899019 [Lactuca sativa]
Fatty acid	PWA43908.1	gene52460	blue	0.9709	[IQ]	Lipid transport and metabolism;; Secondary metabolites biosynthesis, transport and catabolism	Biological Process: fatty acid biosynthetic process (GO:0006633);; Molecular Function: transferase activity, transferring acyl groups other than amino-acyl groups (GO:0016747);;	K09458|0|sind:105175693|K09458 3-oxoacyl-[acyl-carrier-protein] synthase II [EC:2.3.1.179] | (RefSeq) 3-oxoacyl-[acyl-carrier-protein] synthase I, chloroplastic	Fatty acid biosynthesis (ko00061);; Biotin metabolism (ko00780);; Fatty acid metabolism (ko01212)	[IQ]	Lipid transport and metabolism;; Secondary metabolites biosynthesis, transport and catabolism	Beta-ketoacyl synthase, N-terminal domain;; Beta-ketoacyl synthase, C-terminal domain;; Thiolase, N-terminal domain	3-oxoacyl-[acyl-carrier-protein] synthase I, chloroplastic OS=Arabidopsis thaliana OX=3702 GN=KAS1 PE=1 SV=2	I	Lipid transport and metabolism	3-oxoacyl-[acyl-carrier-protein] synthase I, chloroplastic [Helianthus annuus]
Fatty acid	Artemisia_annua_newGene_23094	Artemisia_annua_newGene_23094	blue	0.8279	[I]	Lipid transport and metabolism	--	K20416|2.63784e-126|sind:105158379|K20416 palmitoyl-[glycerolipid] 7-desaturase [EC:1.14.19.42] | (RefSeq) palmitoyl-monogalactosyldiacylglycerol delta-7 desaturase, chloroplastic	--	[I]	Lipid transport and metabolism	Fatty acid desaturase	Palmitoyl-monogalactosyldiacylglycerol delta-7 desaturase, chloroplastic OS=Arabidopsis thaliana OX=3702 GN=ADS3 PE=1 SV=2	I	Lipid transport and metabolism	palmitoyl-monogalactosyldiacylglycerol delta-7 desaturase, chloroplastic-like [Helianthus annuus]
Fatty acid	PWA53176.1	gene43620	blue	0.9514	[HI]	Coenzyme transport and metabolism;; Lipid transport and metabolism	--	K02160|2.45178e-26|bvg:104892559|K02160 acetyl-CoA carboxylase biotin carboxyl carrier protein | (RefSeq) biotin carboxyl carrier protein of acetyl-CoA carboxylase, chloroplastic-like	Fatty acid biosynthesis (ko00061);; Pyruvate metabolism (ko00620);; Propanoate metabolism (ko00640);; Carbon metabolism (ko01200);; Fatty acid metabolism (ko01212)	--	--	Biotin-requiring enzyme	Biotin carboxyl carrier protein of acetyl-CoA carboxylase 1, chloroplastic OS=Arabidopsis thaliana OX=3702 GN=BCCP1 PE=1 SV=2	I	Lipid transport and metabolism	biotin carboxyl carrier protein of acetyl-CoA carboxylase, chloroplastic-like [Helianthus annuus]
Fatty acid	PWA49716.1	gene46908	blue	0.9522	[I]	Lipid transport and metabolism	Molecular Function: 3-oxoacyl-[acyl-carrier-protein] synthase activity (GO:0004315);; Biological Process: fatty acid biosynthetic process (GO:0006633);;	K00648|6.19132e-178|vvi:100854507|K00648 3-oxoacyl-[acyl-carrier-protein] synthase III [EC:2.3.1.180] | (RefSeq) 3-oxoacyl-[acyl-carrier-protein] synthase 3 A, chloroplastic	Fatty acid biosynthesis (ko00061);; Fatty acid metabolism (ko01212)	--	--	3-Oxoacyl-[acyl-carrier-protein (ACP)] synthase III C terminal;; 3-Oxoacyl-[acyl-carrier-protein (ACP)] synthase III;; Chalcone and stilbene synthases, C-terminal domain	3-oxoacyl-[acyl-carrier-protein] synthase 3 B, chloroplastic OS=Cuphea wrightii OX=35942 GN=KAS3B PE=2 SV=1	I	Lipid transport and metabolism	3-oxoacyl-[acyl-carrier-protein] synthase III, chloroplastic-like [Helianthus annuus]
Fatty acid	PWA50438.1	gene46226	blue	0.8573	--		Cellular Component: integral component of membrane (GO:0016021);;	K10703|2.11226e-119|sly:101245050|K10703 very-long-chain (3R)-3-hydroxyacyl-CoA dehydratase [EC:4.2.1.134] | (RefSeq) very-long-chain (3R)-3-hydroxyacyl-CoA dehydratase PASTICCINO 2	Fatty acid elongation (ko00062);; Biosynthesis of unsaturated fatty acids (ko01040);; Fatty acid metabolism (ko01212)	[R]	General function prediction only	Protein tyrosine phosphatase-like protein, PTPLA	Very-long-chain (3R)-3-hydroxyacyl-CoA dehydratase PASTICCINO 2 OS=Arabidopsis thaliana OX=3702 GN=PAS2 PE=1 SV=1	S	Function unknown	very-long-chain (3R)-3-hydroxyacyl-CoA dehydratase PASTICCINO 2A [Lactuca sativa]
Fatty acid	PWA46080.1	gene50380	blue	0.9749	--	--	Molecular Function: 3-oxo-5-alpha-steroid 4-dehydrogenase activity (GO:0003865);; Molecular Function: enoyl-[acyl-carrier-protein] reductase (NADH) activity (GO:0004318);; Cellular Component: cytoplasm (GO:0005737);; Biological Process: lipid metabolic process (GO:0006629);; Cellular Component: integral component of membrane (GO:0016021);; Molecular Function: trans-2-enoyl-CoA reductase (NADPH) a…	K10258|0|mdm:103445586|K10258 very-long-chain enoyl-CoA reductase [EC:1.3.1.93] | (RefSeq) very-long-chain enoyl-CoA reductase	Fatty acid elongation (ko00062);; Biosynthesis of unsaturated fatty acids (ko01040);; Fatty acid metabolism (ko01212)	[I]	Lipid transport and metabolism	3-oxo-5-alpha-steroid 4-dehydrogenase	Very-long-chain enoyl-CoA reductase OS=Arabidopsis thaliana OX=3702 GN=ECR PE=1 SV=1	S	Function unknown	very-long-chain enoyl-CoA reductase-like [Helianthus annuus]
Fatty acid	PWA95738.1	gene3877	blue	0.971	[CI]	Energy production and conversion;; Lipid transport and metabolism	Cellular Component: integral component of membrane (GO:0016021);; Molecular Function: heme binding (GO:0020037);; Molecular Function: metal ion binding (GO:0046872);;	--	--	[C]	Energy production and conversion	Cytochrome b5-like Heme/Steroid binding domain	Cytochrome b5 OS=Brassica oleracea var. botrytis OX=3715 GN=CYB5 PE=1 SV=1	CI	Energy production and conversion;; Lipid transport and metabolism	putative cytochrome b5-like heme/steroid binding domain-containing protein [Helianthus annuus]
Fatty acid	PWA90983.1	gene8294	blue	0.8286	[Q]	Secondary metabolites biosynthesis, transport and catabolism	Biological Process: fatty acid biosynthetic process (GO:0006633);; Cellular Component: integral component of membrane (GO:0016021);; Molecular Function: transferase activity, transferring acyl groups other than amino-acyl groups (GO:0016747);;	K15397|0|vvi:100247295|K15397 3-ketoacyl-CoA synthase [EC:2.3.1.199] | (RefSeq) 3-ketoacyl-CoA synthase 1	Fatty acid elongation (ko00062)	--	--	FAE1/Type III polyketide synthase-like protein;; 3-Oxoacyl-[acyl-carrier-protein (ACP)] synthase III C terminal;; Chalcone and stilbene synthases, C-terminal domain	3-ketoacyl-CoA synthase 1 OS=Arabidopsis thaliana OX=3702 GN=KCS1 PE=1 SV=1	I	Lipid transport and metabolism	3-Oxoacyl-[acyl-carrier-protein (ACP)] synthase III C-terminal [Cynara cardunculus var. scolymus]
Fatty acid	PWA65852.1	gene31646	blue	0.8092	[I]	Lipid transport and metabolism	Molecular Function: 3-oxoacyl-[acyl-carrier-protein] synthase activity (GO:0004315);; Biological Process: fatty acid biosynthetic process (GO:0006633);;	K00648|0|rcu:8279652|K00648 3-oxoacyl-[acyl-carrier-protein] synthase III [EC:2.3.1.180] | (RefSeq) KASIII; 3-oxoacyl-[acyl-carrier-protein] synthase 3 A, chloroplastic	Fatty acid biosynthesis (ko00061);; Fatty acid metabolism (ko01212)	--	--	3-Oxoacyl-[acyl-carrier-protein (ACP)] synthase III C terminal;; 3-Oxoacyl-[acyl-carrier-protein (ACP)] synthase III;; Chalcone and stilbene synthases, C-terminal domain	3-oxoacyl-[acyl-carrier-protein] synthase 3 A, chloroplastic OS=Cuphea wrightii OX=35942 GN=KAS3A PE=2 SV=2	I	Lipid transport and metabolism	3-oxoacyl-[acyl-carrier-protein] synthase 3 A, chloroplastic-like [Lactuca sativa]
Fatty acid	PWA38791.1	gene57399	blue	0.8338	--	--	Molecular Function: 3-oxo-5-alpha-steroid 4-dehydrogenase activity (GO:0003865);; Molecular Function: enoyl-[acyl-carrier-protein] reductase (NADH) activity (GO:0004318);; Cellular Component: cytoplasm (GO:0005737);; Biological Process: lipid metabolic process (GO:0006629);; Cellular Component: integral component of membrane (GO:0016021);; Biological Process: oxidation-reduction process (GO:00551…	K10258|0|rcu:8267764|K10258 very-long-chain enoyl-CoA reductase [EC:1.3.1.93] | (RefSeq) very-long-chain enoyl-CoA reductase	Fatty acid elongation (ko00062);; Biosynthesis of unsaturated fatty acids (ko01040);; Fatty acid metabolism (ko01212)	[I]	Lipid transport and metabolism	3-oxo-5-alpha-steroid 4-dehydrogenase	Very-long-chain enoyl-CoA reductase OS=Arabidopsis thaliana OX=3702 GN=ECR PE=1 SV=1	S	Function unknown	putative 3-oxo-5-alpha-steroid 4-dehydrogenase, Ubiquitin-related domain protein [Helianthus annuus]
Fatty acid	PWA51772.1	gene44948	blue	0.9165	[I]	Lipid transport and metabolism	--	K00208|2.00957e-109|sind:105162497|K00208 enoyl-[acyl-carrier protein] reductase I [EC:1.3.1.9 1.3.1.10] | (RefSeq) enoyl-[acyl-carrier-protein] reductase [NADH], chloroplastic-like	Fatty acid biosynthesis (ko00061);; Biotin metabolism (ko00780);; Fatty acid metabolism (ko01212)	[R]	General function prediction only	Enoyl-(Acyl carrier protein) reductase;; Retrotransposon gag protein;; short chain dehydrogenase;; Trans-2-enoyl-CoA reductase catalytic region	Enoyl-[acyl-carrier-protein] reductase [NADH] 2, chloroplastic OS=Oryza sativa subsp. japonica OX=39947 GN=Os09g0277800 PE=2 SV=1	I	Lipid transport and metabolism	enoyl-[acyl-carrier-protein] reductase [NADH], chloroplastic-like [Helianthus annuus]
Fatty acid	PWA86126.1	gene12790	blue	0.8084	[Q]	Secondary metabolites biosynthesis, transport and catabolism	Biological Process: fatty acid biosynthetic process (GO:0006633);; Cellular Component: integral component of membrane (GO:0016021);; Molecular Function: transferase activity, transferring acyl groups other than amino-acyl groups (GO:0016747);;	K15397|0|sind:105160999|K15397 3-ketoacyl-CoA synthase [EC:2.3.1.199] | (RefSeq) 3-ketoacyl-CoA synthase 6-like	Fatty acid elongation (ko00062)	--	--	FAE1/Type III polyketide synthase-like protein;; 3-Oxoacyl-[acyl-carrier-protein (ACP)] synthase III C terminal;; Chalcone and stilbene synthases, C-terminal domain	3-ketoacyl-CoA synthase 5 OS=Arabidopsis thaliana OX=3702 GN=KCS5 PE=2 SV=1	I	Lipid transport and metabolism	3-ketoacyl-CoA synthase 5-like [Helianthus annuus]
Fatty acid	PWA33936.1	gene62116	blue	0.7719	[I]	Lipid transport and metabolism	Molecular Function: 3-oxoacyl-[acyl-carrier-protein] synthase activity (GO:0004315);; Biological Process: fatty acid biosynthetic process (GO:0006633);;	K00648|0|rcu:8279652|K00648 3-oxoacyl-[acyl-carrier-protein] synthase III [EC:2.3.1.180] | (RefSeq) KASIII; 3-oxoacyl-[acyl-carrier-protein] synthase 3 A, chloroplastic	Fatty acid biosynthesis (ko00061);; Fatty acid metabolism (ko01212)	--	--	3-Oxoacyl-[acyl-carrier-protein (ACP)] synthase III C terminal;; 3-Oxoacyl-[acyl-carrier-protein (ACP)] synthase III;; Chalcone and stilbene synthases, C-terminal domain	3-oxoacyl-[acyl-carrier-protein] synthase 3 A, chloroplastic OS=Cuphea wrightii OX=35942 GN=KAS3A PE=2 SV=2	I	Lipid transport and metabolism	3-oxoacyl-[acyl-carrier-protein] synthase 3 B, chloroplastic-like [Helianthus annuus]
Fatty acid	PWA39591.1	gene56610	blue	0.7256	[H]	Coenzyme transport and metabolism	Molecular Function: magnesium ion binding (GO:0000287);; Biological Process: fatty acid biosynthetic process (GO:0006633);; Molecular Function: holo-[acyl-carrier-protein] synthase activity (GO:0008897);;	K06133|1.74435e-121|vvi:100241207|K06133 4'-phosphopantetheinyl transferase [EC:2.7.8.-] | (RefSeq) 4'-phosphopantetheinyl transferase	Pantothenate and CoA biosynthesis (ko00770)	[EH]	Amino acid transport and metabolism;; Coenzyme transport and metabolism	4'-phosphopantetheinyl transferase superfamily	--	H	Coenzyme transport and metabolism	uncharacterized protein LOC111882602 isoform X1 [Lactuca sativa]
Fatty acid	PWA88776.1	gene10324	blue	0.9585	[Q]	Secondary metabolites biosynthesis, transport and catabolism	Biological Process: fatty acid biosynthetic process (GO:0006633);; Cellular Component: integral component of membrane (GO:0016021);; Molecular Function: transferase activity, transferring acyl groups other than amino-acyl groups (GO:0016747);;	K15397|0|sind:105164852|K15397 3-ketoacyl-CoA synthase [EC:2.3.1.199] | (RefSeq) 3-ketoacyl-CoA synthase 10	Fatty acid elongation (ko00062)	--	--	FAE1/Type III polyketide synthase-like protein;; 3-Oxoacyl-[acyl-carrier-protein (ACP)] synthase III C terminal;; Chalcone and stilbene synthases, C-terminal domain	3-ketoacyl-CoA synthase 10 OS=Arabidopsis thaliana OX=3702 GN=FDH PE=1 SV=2	I	Lipid transport and metabolism	3-ketoacyl-CoA synthase 10-like [Helianthus annuus]
Fatty acid	PWA99408.1	gene518	blue	0.8732	[Q]	Secondary metabolites biosynthesis, transport and catabolism	Molecular Function: peroxidase activity (GO:0004601);; Molecular Function: prostaglandin-endoperoxide synthase activity (GO:0004666);; Biological Process: response to oxidative stress (GO:0006979);; Molecular Function: heme binding (GO:0020037);; Biological Process: oxidation-reduction process (GO:0055114);; Biological Process: cellular oxidant detoxification (GO:0098869);;	--	--	[R]	General function prediction only	Animal haem peroxidase	Alpha-dioxygenase 2 OS=Arabidopsis thaliana OX=3702 GN=DOX2 PE=2 SV=1	S	Function unknown	alpha-dioxygenase 2 [Helianthus annuus]
Fatty acid	PWA60861.1	gene36342	blue	0.8036	[I]	Lipid transport and metabolism	Biological Process: fatty acid biosynthetic process (GO:0006633);; Cellular Component: integral component of membrane (GO:0016021);; Molecular Function: oxidoreductase activity, acting on paired donors, with oxidation of a pair of donors resulting in the reduction of molecular oxygen to two molecules of water (GO:0016717);; Biological Process: oxidation-reduction process (GO:0055114);;	K20416|2.24416e-88|rcu:8282342|K20416 palmitoyl-[glycerolipid] 7-desaturase [EC:1.14.19.42] | (RefSeq) palmitoyl-monogalactosyldiacylglycerol delta-7 desaturase, chloroplastic	--	[I]	Lipid transport and metabolism	Fatty acid desaturase	Palmitoyl-monogalactosyldiacylglycerol delta-7 desaturase, chloroplastic OS=Arabidopsis thaliana OX=3702 GN=ADS3 PE=1 SV=2	I	Lipid transport and metabolism	palmitoyl-monogalactosyldiacylglycerol delta-7 desaturase, chloroplastic-like [Helianthus annuus]
Fatty acid	PWA80728.1	gene17823	blue	0.9421	--	--	Molecular Function: transferase activity, transferring acyl groups other than amino-acyl groups (GO:0016747);;	--	--	--	--	Transferase family	Protein ECERIFERUM 26 OS=Arabidopsis thaliana OX=3702 GN=CER26 PE=2 SV=1	S	Function unknown	protein ECERIFERUM 26-like [Lactuca sativa]
Fatty acid	PWA88607.1	gene10480	blue	0.9068	--	--	Cellular Component: integral component of membrane (GO:0016021);;	--	--	--	--	--	--	S	Function unknown	uncharacterized protein LOC111920005 [Lactuca sativa]

## Sheet: S4
Table S4. GO enrichment analysis of genes in blue module of WGCNA analysis.
Category	ID	Description	GeneRatio	BgRatio	pvalue	padj	geneID	Count	richFactor
BP	GO:0009813	flavonoid biosynthetic process	7/334	117/27178	0.000621416	0.0193882	Artemisia_annua_newGene_43288/PWA80794.1/PWA51715.1/PWA51716.1/PWA89528.1/PWA67836.1/PWA65027.1	7	16.7143
BP	GO:0016114	terpenoid biosynthetic process	9/334	72/27178	2.47574e-07	1.93107e-05	PWA99702.1/PWA72410.1/PWA41465.1/PWA87995.1/PWA48096.1/PWA48097.1/PWA42522.1/PWA50344.1/PWA58326.1	9	8
BP	GO:0048527	lateral root development	3/334	21/27178	0.00207586	0.0404792	PWA94131.1/PWA77671.1/PWA77672.1	3	7
BP	GO:0045338	farnesyl diphosphate metabolic process	3/334	19/27178	0.00154015	0.0343233	PWA99702.1/PWA48096.1/PWA48097.1	3	6.33333
BP	GO:0006633	fatty acid biosynthetic process	36/334	203/27178	4.65346e-31	7.2594e-29	PWA86339.1/PWA43846.1/PWA60619.1/PWA68721.1/Artemisia_annua_newGene_21842/PWA43907.1/PWA53436.1/PWA74311.1/PWA69040.1/Artemisia_annua_newGene_21841/PWA58723.1/PWA76995.1/PWA76996.1/PWA44698.1/PWA46588.1/PWA72792.1/PWA80432.1/PWA80433.1/PWA75545.1/PWA74648.1/PWA74649.1/PWA46760.1/PWA73130.1/PWA43563.1/PWA77283.1/PWA43908.1/PWA49716.1/PWA90983.1/PWA65852.1/PWA93628.1/PWA86126.1/PWA33936.1/PWA39591.…	36	5.63889
BP	GO:0033383	geranyl diphosphate metabolic process	3/334	16/27178	0.00091471	0.0237825	PWA72410.1/PWA41465.1/PWA42522.1	3	5.33333
BP	GO:0010345	suberin biosynthetic process	3/334	13/27178	0.000480109	0.0187243	PWA50006.1/PWA50007.1/PWA45294.1	3	4.33333
BP	GO:0010025	wax biosynthetic process	3/334	10/27178	0.000207041	0.0107661	PWA74311.1/PWA95451.1/PWA36345.1	3	3.33333
MF	GO:0000287	magnesium ion binding	19/383	369/30883	2.25401e-07	1.14203e-05	PWA37275.1/PWA98279.1/PWA55277.1/PWA51422.1/PWA99702.1/PWA72410.1/PWA41465.1/PWA56512.1/PWA48096.1/PWA48097.1/PWA42522.1/PWA61897.1/PWA56513.1/PWA93669.1/PWA50344.1/PWA39591.1/PWA61731.1/PWA58326.1/PWA81675.1	19	19.4211
MF	GO:0010333	terpene synthase activity	9/383	97/30883	3.45482e-06	0.000131283	PWA37275.1/PWA51422.1/PWA72410.1/PWA41465.1/PWA42522.1/PWA93669.1/PWA50344.1/PWA58326.1/PWA81675.1	9	10.7778
MF	GO:0016747	transferase activity, transferring acyl groups other than amino-acyl groups	25/383	216/30883	4.02816e-17	6.1228e-15	PWA86339.1/PWA43846.1/PWA68721.1/Artemisia_annua_newGene_21842/PWA43907.1/PWA53436.1/PWA69040.1/PWA64564.1/Artemisia_annua_newGene_21841/PWA46588.1/PWA80432.1/PWA80433.1/PWA75545.1/PWA74648.1/PWA74649.1/PWA46760.1/PWA73130.1/PWA43908.1/PWA90983.1/PWA47939.1/PWA93191.1/PWA86126.1/PWA50302.1/PWA88776.1/PWA80728.1	25	8.64
MF	GO:0034005	germacrene-A synthase activity	3/383	20/30883	0.00184438	0.0350432	PWA99702.1/PWA48096.1/PWA48097.1	3	6.66667
MF	GO:0034008	R-linalool synthase activity	3/383	16/30883	0.000939938	0.0204101	PWA72410.1/PWA41465.1/PWA42522.1	3	5.33333
MF	GO:0004315	3-oxoacyl-[acyl-carrier-protein] synthase activity	3/383	14/30883	0.000622315	0.0157653	PWA49716.1/PWA65852.1/PWA33936.1	3	4.66667
MF	GO:0004316	3-oxoacyl-[acyl-carrier-protein] reductase (NADPH) activity	3/383	14/30883	0.000622315	0.0157653	PWA76995.1/PWA76996.1/PWA44698.1	3	4.66667
MF	GO:0080019	fatty-acyl-CoA reductase (alcohol-forming) activity	6/383	16/30883	2.52272e-08	1.91727e-06	PWA50006.1/PWA50007.1/PWA86971.1/PWA86972.1/PWA86973.1/PWA86974.1	6	2.66667

## Sheet: S5
Table S5. KEGG enrichment analysis of genes in blue module of WGCNA analysis.
ID	Description	GeneRatio	BgRatio	pvalue	p.adjust	qvalue	geneID	Count	richFactor
ko00780	Biotin metabolism	21/184	98/13999	5.17175e-20	1.99113e-18	1.55153e-18	PWA62601.1/PWA43846.1/Artemisia_annua_newGene_21842/PWA43907.1/PWA53436.1/Artemisia_annua_newGene_21841/PWA76995.1/PWA76996.1/PWA44698.1/PWA46588.1/Artemisia_annua_newGene_15419/PWA80432.1/PWA80433.1/PWA75545.1/PWA74648.1/PWA74649.1/PWA67206.1/PWA73130.1/PWA77283.1/PWA43908.1/PWA51772.1	21	4.66667
ko00903	Limonene and pinene degradation	2/184	11/13999	0.00874141	0.0448726	0.0349656	PWA68477.1/PWA68476.1	2	5.5
ko00073	Cutin, suberine and wax biosynthesis	11/184	71/13999	1.93488e-09	3.72465e-08	2.90232e-08	PWA60619.1/PWA72792.1/PWA36736.1/PWA50006.1/PWA50007.1/PWA86971.1/PWA86972.1/PWA86973.1/PWA86974.1/PWA47939.1/PWA38175.1	11	6.45455
ko00062	Fatty acid elongation	11/184	76/13999	4.08819e-09	6.29582e-08	4.90583e-08	PWA86339.1/PWA68721.1/PWA69040.1/PWA81829.1/PWA46760.1/PWA50438.1/PWA46080.1/PWA90983.1/PWA38791.1/PWA86126.1/PWA88776.1	11	6.90909
ko00061	Fatty acid biosynthesis	27/184	189/13999	1.43037e-20	1.10139e-18	8.58225e-19	PWA62297.1/PWA62601.1/PWA43846.1/Artemisia_annua_newGene_21842/PWA43907.1/PWA53436.1/Artemisia_annua_newGene_21841/PWA76995.1/PWA76996.1/PWA44698.1/PWA46588.1/Artemisia_annua_newGene_15419/PWA80432.1/PWA80433.1/PWA75545.1/PWA74648.1/PWA74649.1/PWA67206.1/PWA73130.1/PWA77283.1/PWA43908.1/PWA53176.1/PWA49716.1/PWA95451.1/PWA65852.1/PWA51772.1/PWA33936.1	27	7
ko01212	Fatty acid metabolism	32/184	323/13999	2.52785e-19	6.48816e-18	5.05571e-18	PWA62297.1/PWA62601.1/PWA43846.1/Artemisia_annua_newGene_21842/PWA43907.1/PWA53436.1/PWA64564.1/Artemisia_annua_newGene_21841/PWA76995.1/PWA76996.1/PWA81829.1/PWA44698.1/PWA46588.1/Artemisia_annua_newGene_15419/PWA80432.1/PWA80433.1/PWA75545.1/PWA74648.1/PWA74649.1/PWA67206.1/PWA73130.1/PWA77283.1/PWA43908.1/PWA53176.1/PWA49716.1/PWA50438.1/PWA95451.1/PWA46080.1/PWA65852.1/PWA38791.1/PWA51772.1/P…	32	10.0938
ko00941	Flavonoid biosynthesis	10/184	148/13999	2.56245e-05	0.000328847	0.000256245	Artemisia_annua_newGene_43288/PWA34131.1/PWA80392.1/PWA61830.1/PWA57255.1/PWA79315.1/PWA55631.1/PWA67257.1/PWA67836.1/PWA65027.1	10	14.8
ko00909	Sesquiterpenoid and triterpenoid biosynthesis	5/184	78/13999	0.00361523	0.0214133	0.0166857	PWA56512.1/PWA48096.1/PWA48097.1/PWA56513.1/PWA40082.1	5	15.6
ko00340	Histidine metabolism	4/184	63/13999	0.00941575	0.0453133	0.0353091	PWA93571.1/PWA68477.1/PWA68476.1/Artemisia_annua_newGene_4774	4	15.75
ko01040	Biosynthesis of unsaturated fatty acids	7/184	130/13999	0.00164274	0.0114992	0.00896039	PWA76995.1/PWA76996.1/PWA44698.1/PWA67206.1/PWA50438.1/PWA46080.1/PWA38791.1	7	18.5714
ko00280	Valine, leucine and isoleucine degradation	8/184	157/13999	0.00110655	0.0103582	0.00807131	PWA93571.1/PWA68477.1/PWA70469.1/PWA64564.1/PWA78592.1/PWA49995.1/Artemisia_annua_newGene_14532/PWA68476.1	8	19.625
ko00071	Fatty acid degradation	8/184	159/13999	0.00120044	0.0103582	0.00807131	PWA93571.1/PWA68477.1/PWA91359.1/PWA91360.1/PWA39423.1/PWA64564.1/PWA95451.1/PWA68476.1	8	19.875
ko00900	Terpenoid backbone biosynthesis	8/184	166/13999	0.00158021	0.0114992	0.00896039	PWA72297.1/PWA70469.1/PWA91038.1/PWA64564.1/PWA41879.1/Artemisia_annua_newGene_16764/PWA87995.1/PWA50344.1	8	20.75
ko04146	Peroxisome	10/184	238/13999	0.0012107	0.0103582	0.00807131	PWA40271.1/PWA50297.1/PWA95451.1/PWA50006.1/PWA50007.1/PWA86971.1/PWA86972.1/PWA86973.1/PWA86974.1/PWA88916.1	10	23.8
ko00620	Pyruvate metabolism	10/184	311/13999	0.00812254	0.044674	0.0348109	PWA93571.1/PWA87451.1/PWA96195.1/PWA68477.1/PWA64564.1/PWA55277.1/PWA46710.1/PWA53176.1/PWA68476.1/Artemisia_annua_newGene_33792	10	31.1
ko00010	Glycolysis / Gluconeogenesis	14/184	456/13999	0.00282537	0.0181295	0.0141268	PWA93571.1/PWA87451.1/PWA96195.1/PWA68477.1/PWA91359.1/PWA91360.1/PWA39423.1/PWA55277.1/PWA68957.1/Artemisia_annua_newGene_24623/PWA42998.1/PWA61731.1/PWA68476.1/PWA71505.1	14	32.5714

## Sheet: S6
Table S6. Primers sequence used for qRT-PCR.
Gene	from 5' to 3'	purpose
PWA93666.1-F	AAAGCTGGAAGATGGGTTGC	qRT-PCR
PWA93666.1-R	TGGTCCACTTTGCTTACCAC	qRT-PCR
PWA74571.1-F	GGTGGGTGGGGCTTAAAATTTC	qRT-PCR
PWA74571.1-R	TCACAAGAACCACCACTCTTCC	qRT-PCR
PWA52880.1-F	AGTCGTCGTATTACTGGTCCTC	qRT-PCR
PWA52880.1-R	TGTCGATCGCTTTGTTCACG	qRT-PCR
PWA43096.1-F	ACCTGAACAAGCTGCATTGG	qRT-PCR
PWA43096.1-R	GGTTGATGTGGTTCTTGTGTCG	qRT-PCR
PWA53877.1-F	TTTTCTTGGTTGGGCTTGGG	qRT-PCR
PWA53877.1-R	TCTCCAAAGGCTGCATTTGC	qRT-PCR
PWA93668.1-F	GGAAAGGTGTTTGTGAGGCG	qRT-PCR
PWA93668.1-R	GCGGAATCAGCAACATCGTC	qRT-PCR
PWA91382.1-F	AAGCCAAAGTTTCCCGAACG	qRT-PCR
PWA91382.1-R	ATGATGGCAGCAACATTGGC	qRT-PCR
PWA61897.1-F	CTTGCAAAGGAGGGAAGAACAG	qRT-PCR
PWA61897.1-R	ACTGGATCATGCTCTTCAGTGG	qRT-PCR
PWA56513.1-F	AAGCCTAGTGCCCAAAAAGC	qRT-PCR
PWA56513.1-R	TAACTCTCTTTCAGGGGGTTGC	qRT-PCR
PWA60095.1-F	TTACGCCCGTGAACATTTGG	qRT-PCR
PWA60095.1-R	TTGCTTCTCTCGGTGTTCAC	qRT-PCR
PWA48199.1-F	ACGCAAAGATGGATGTTGTTGA	qRT-PCR
PWA48199.1-R	CCTTCCTTCCCTGGCAGATAAA	qRT-PCR
PWA76995.1-F	GATTTATTGAAACTGAGTTGACTGCG	qRT-PCR
PWA76995.1-R	TCCATCAATAGTAACCACCTGTCC	qRT-PCR
PWA76996.1-F	ACAAAACCTAAATCTTGCAT	qRT-PCR
PWA76996.1-R	TCACATAACCATTCCTCCATC	qRT-PCR
